# Supplementary material for: Research interest and activity among medical students in Gothenburg, Sweden, a cross-sectional study
Source: BMC Med Educ. 2016 Aug 26;16(1):226. doi: 10.1186/s12909-016-0749-3 (PMC5002212; doi:10.1186/s12909-016-0749-3)
Supplement: Additional file 2: — Raw data from the questionnaire. (XLSX 214 kb) [file 12909_2016_749_MOESM2_ESM.xlsx]

## Sheet: data
Datestamp	Semester	Gender	Age	Family	@5Hurärdittintresseförvetenskapligafrågeställningar	@6Deltarduiettmedicinsktforskningsprojektbortsettfrånp	@7Ärdittforskningsprojektpreklinisktellerkliniskt	@9Ärduförnärvarandedelaktigiamanuensprogrammet	@10HurbörjadeduforskaJagtogaktivkontaktmedforsknings	@10HurbörjadeduforskaJagblevkontaktadavforskningsgrup	@10HurbörjadeduforskaJagsommarforskadeochfortsatte	@10HurbörjadeduforskaJagfortsatteefterprojektarbetetp	@10HurbörjadeduforskaJagdeltogiamanuensprogrammet	@10HurbörjadeduforskaAnnat	@11Hurmångatimmariveckanforskarduigenomsnittunderterm	@12Ärdumedförfattarepåettoriginalarbeteienpeerreviewg	@13VarförforskarduIntresseförvetenskapligafrågeställni	@13VarförforskarduIntresseförämnet	@13VarförforskarduPersonligutveckling	@13VarförforskarduExtrainkomst	@13VarförforskarduBidratillenbättrevård	@13VarförforskarduTillägnandeavkritiskttänkande	@13VarförforskarduMeriterandeBraförkarriären	@13VarförforskarduIntellektuelltstimulerande	@13VarförforskarduSocialtumgängemedkollegor	@13VarförforskarduAnnat	@14Hurtyckerduattdetgårattkombineraforskningochläkars	@14Hurtyckerduattdetgårattkombineraforskningochläkars_A	@15VilkenersättningfårdufördinarbetstidLön	@15VilkenersättningfårdufördinarbetstidUtbildningsbid	@15VilkenersättningfårdufördinarbetstidStipendium	@15VilkenersättningfårdufördinarbetstidIngenersättni	@15VilkenersättningfårdufördinarbetstidAnnat	@16Vadserduförfördelarfördigmedattforskafrivilligf	@17Vadserduförnackdelarfördigmedattforskafrivillig	@18Hurbemötsdusomforskandestudentavlärareunderläkarutb	@18Hurbemötsdusomforskandestudentavlärareunderläkarutb_A	@19Hurtrorduattmankanökaforskningsintressethosläkarstu	@20Kandutänkadigattgenomföraenforskarutbildningdoktore	@21ÄrduintresseradavforskarAT	@22Hurtyckerduattforskandeläkarstudenterbemötsavlärare	@22Hurtyckerduattforskandeläkarstudenterbemötsavlärare_A	@23Hurskullerekryteringenavläkarstudentertillforskningen	@24Skulleduviljaforskaaktivtiframtiden	@25Skulleduviljaforskaaktivtunderläkarstudierna	@26InomvadFörklaringMedprekliniskforskningavsesforsk	@27Hurmångatimmariveckankandutänkadigattägnaåtforsk	@28Ivilkenutsträckningkandutänkadigattengageradigifo	@29VarförforskarduinteaktivtidagslägetEjfåtttillräck
2012-12-05 05:05:48	T11	Male	34	Married/Cohabiting with children	10	No																																			Har ingen uppfattning			Yes before or after internship	Yes	Clinical sciences	5	7
2012-12-05 06:38:29	T9	Female	24	Married/Cohabiting with children	9	No																																			Har ingen uppfattning		Om man hör av sig till enhet där man är intresserad av att delta i forskning hade det hjälpt om man åtminstone kunde få ett svar. (har gjort detta vid ett par tillfällen utan att få svar....)	Yes, after internship or during residency	Yes	Both	10	10
2012-12-05 07:10:22	T2	Female	21	Single	1	No																																			Har ingen uppfattning			No	No
2012-12-05 07:25:36	T8	Female	25	Married/Cohabiting	5	No																																			10			Yes, after internship or during residency	Yes	Clinical sciences	4	6	Lack of information
2012-12-05 07:43:59	T7	Male	30	Married/Cohabiting	8	Yes	Both	Yes	Approached the research group						12	No	Interest in scientific problems	Interest in the subject		Extra income			Meriting/Beneficial for career		Social relations with colleagues		5		Salary					Det är stimulerande att göra något annat utanför studierna som har med angränsande problematik och utmaningar att göra. Kul med kollegor.	Att det upptar mycket tid och att det kan vara svårt med förståelse för att det tar mycket tid.	6		Tydliggöra vad man kan göra. Det måste vara enkelt att hoppa på ett projekt sedan kan man fördjupa det allt eftersom. Ge ekonomiska incitament annars måste kanske man ha ett annat extrajobb istället. Blir väldigt svårt att hinna med läkarprogrammet, forskning och extrajobb.	Yes	Yes
2012-12-05 07:50:12	T4	Female	20	Married/Cohabiting	9	No																																			10		Jag tror att många har en bild av att förkraven är rätt höga, dvs. Att man ska veta mycket när man börjar forska. Men när man får reda på mer är det snarare så att det är till för att lära sig också! Kanske förtydligande av detta skulle hjälpa? :)	Yes before or after internship	Yes	Both	5	7
2012-12-05 08:07:57	T11	Female	25	Married/Cohabiting	6	No																																			8			No	No
2012-12-05 08:10:14	T10	Female	25	Married/Cohabiting	7	Yes	Clinical sciences	No	Approached the research group					Intresse för infektionssjukdomar och global hälsa, inget direkt intresse för forskning förrän termin 7-8 då vilket ledde till att jag då kontaktade infektion.	2	No		Interest in the subject						Intellectual stimulation			8	Jag är engagerad i mycket annat också såsom kårverksamhet vilket kan göra att det blir svårt att få tiden att räcka till. Att bara forska och plugga tror jag inte är något problem för de flesta, det handlar bara om planering.				No compensation		Intressant och kul att fördjupa sig i något. Bra att prova på under studietiden för att veta lite mer om det är något man vill hålla på med i framtiden.	Tar tid. I övrigt inget, har man intresset så finns det nästan bara fördelar. Problemet ligger väl snarare i att det är för få som har intresset.	7		Amanuensprogrammet är ett steg i rätt riktning. Bra också att man kan använda det som sitt projektarbete. Kanske ska rikta marknadsföring av forskning åt studenter på kliniska terminer, då har generellt fler fått upp ett intresse för forskning.	Yes	No
2012-12-05 08:21:05	T10	Male	25	Married/Cohabiting	8	No																																			Har ingen uppfattning			Yes, after internship or during residency	No
2012-12-05 08:23:00	T1	Female	21	Single	3	No																																			8			No	No
2012-12-05 08:33:29	T1	Female	19	Single	9	No																																			Har ingen uppfattning		Mer information till oss redan på tidiga terminer. Vad finns det för projekt? Hur fungerar forskningen? Etc.	Yes, after internship or during residency	Yes	Both	4	6	Lack of information
2012-12-05 08:36:34	T3	Male	20	Single	9	No																																			Har ingen uppfattning	Vi studenter hör ibland från föreläsare att om det var något intressant som de pratade om så får vi gärna komma till dem och höra oss för om forskning.	Jag tänker mest på amanuensprogrammet när jag hör om forskande studenter. Där är det få platser, och man tar hellre lite äldre folk som redan har en utbildning sedan innan. Vad det gäller ST-platser med forskning på SU så väljer man indirekt folk som kanske inte alltid är intresserade av forskningen i sig utan att kunna arbeta och bo i Gbg. I båda fallen tycker jag att man ska gå mer på fallenhet…	Yes, after internship or during residency	No
2012-12-05 09:10:46	T7	Male	24	Single	7	No																																			7			Yes, after internship or during residency	Yes	Clinical sciences	5	5
2012-12-05 09:11:11	T10	Female	28	Married/Cohabiting	5	No																																			9		Presentera möjliga projekt att delta i mer.	Yes, after internship or during residency	No
2012-12-05 09:23:12	T10	Male	28	Married/Cohabiting	8	No																																			9			Yes, after internship or during residency	Yes	Other	3	4
2012-12-05 09:31:28	T10	Male	44	Married/Cohabiting with children	9	No																																			Har ingen uppfattning		Fler forskarplatser. Alla som vill forska har ju inte fått möjlighet att göra det. Alltså, ge de som vill forska möjlighet att göra det.	Yes before or after internship	Yes	Basic sciences	8	9
2012-12-05 09:49:17	T11	Male	28	Single	10	Yes	Both	Yes	Approached the research group					Har tidigare arbetat inom den medicintekniska industrin och fick därigenom kontakt med min nuvarande forskargrupp.	10	Yes	Interest in scientific problems		Personal development	Extra income			Meriting/Beneficial for career	Intellectual stimulation			Very hard to combine		Salary					Intressant, utvecklande och har viss status bland läkarstuderande.	Mycket dåligt betalt jämfört med att arbeta vid läkemedels/medicintekniska företag och andra möjliga arbeten. Har tyvärr mycket dåligt eller t.o.m. negativt meritvärde vid AT-ansökan.	8	Övervägande positivt, men ofta dålig förståelse för att forskning tar tid. Oftast/Alltid så prioriteras att ha barn och vara engagerad i studentföreningar framför forskning vid tillsättning av kliniska placeringar.	Höja statusen för forskning genom att höja LÖNEN!	Registered as a PhD student	Yes
2012-12-05 10:20:30	T10	Male	32	Single with children	6	No																																			Har ingen uppfattning			Yes, after residency	No
2012-12-05 10:27:48	T5	Female	23	Single	10	Yes	Basic Science	No	Approached the research group					Blev intresserad av ämnet när Erik Hanse föreläste om det under fysiologikursen.	4	No	Interest in scientific problems	Interest in the subject	Personal development					Intellectual stimulation			5				Scholarship			Lite fördelar har man ju. Ekonomisk ersättning och att få praktik närmare.	Tiden som går åt. Att man inte alltid är på sahlgrenska och då blir det en del åkande fram och tillbaka	8			Yes	Yes
2012-12-05 10:33:44	T6	Female	26	Married/Cohabiting	9	No																																			Har ingen uppfattning		Representanter från olika forskarlag/ institutioner går runt och presenterar sig, eller har info om msin verksamhet på en hemsida. Så att man vet vem man kan kontakta, etc.	Yes, after internship or during residency	Yes	Both	2	9	Lack of information
2012-12-05 10:52:32	T2	Male	25	Single	9	No																																			Har ingen uppfattning			Yes, after residency	Yes	Both	10	9
2012-12-05 10:59:14	T6	Male	23	Single	6	No																																			8			No	No
2012-12-05 11:05:01	T2	Male	20	Single	9	No																																			9	De allra flesta är mkt positivt inställda!!		Yes before or after internship	Yes	Basic sciences	4	10
2012-12-05 11:33:05	T8	Male	23	Single	8	No																																			10	Alla jag träffat på som jag diskuterat ämnet med har varit mycket positiva och intresserade.		Yes, after internship or during residency	No
2012-12-05 11:51:25	T6	Female	21	Married/Cohabiting	8	No																																			10			No	No
2012-12-05 11:57:31	T10	Male	25	Single	8	Yes	Clinical sciences	No	Approached the research group					En kurskamrat tipsade mig.	3	No		Interest in the subject	Personal development				Meriting/Beneficial for career				7					No compensation		Meriterande.	Lägger energi på något som inte säkert ger mig någon stor fördel.	5		Tipsa om stipendier, prata om att det kan vara meriterande.	No	Haven't decided
2012-12-05 12:09:37	T11	Male	40	Married/Cohabiting with children	8	No																																			Har ingen uppfattning			Yes, after internship or during residency	No
2012-12-05 12:13:18	T2	Male	21	Married/Cohabiting	10	No																																			10			Yes before or after internship	Yes	Basic sciences		10
2012-12-05 12:26:00	T3	Male	24	Single	10	No																																			7			Yes before or after internship	Yes	Both		7	Lack of information
2012-12-05 12:48:23	T5	Male	30	Married/Cohabiting	10	Yes	Both	No	Approached the research group					Var sugen på att testa på forskning	5	No	Interest in scientific problems	Interest in the subject	Personal development								7				Scholarship			Lär mig mer om vissa områden. Lär mig granska artiklar. Applicerar vissa lärdomar från läkarprogrammet på forskningen.	Tar tid. Inte alltid jättekul.	6	Inte superentusiastiska direkt. Men de brukar intressera sig för vad det är man forskar på.		Yes	Yes
2012-12-05 13:06:30	T9	Female	23	Married/Cohabiting	9	Yes	Both	Yes			Continued after research activity on summer breaks		Participated in the amanuensis programme		3	No	Interest in scientific problems	Interest in the subject						Intellectual stimulation			4		Salary							8			Yes	Yes
2012-12-05 13:09:19	T11	Female	25	Married/Cohabiting	4	No																																			5			No	No
2012-12-05 13:13:10	T5	Male	25	Single	6	No																																			Har ingen uppfattning		Jag tror att en del, inklusive mig själv är tveksamt inställda till att börja på amanuensprogrammet då det sträcker sig över så lång tid. Om det istället var ett år det var frågan om i samma omfattning, så skulle i alla fall jag starkare överväga att söka dit. Alternativt om man kunde välja antal år upp till 3. Tanken på att binda upp sig i 3 år när man studerar och man går igenom så många person…	No	No
2012-12-05 13:15:24	T11	Female	25	Married/Cohabiting	8	No																																			9			Yes, after internship or during residency	No
2012-12-05 13:28:22	T9	Female	23	Single	8	No																																			Har ingen uppfattning	Forskar inte.	Det är svårt att hinna med att forska utöver studierna eftersom detta i så fall ska göras på fritiden. Det innebär att endast de som är villiga att offra andra fritidsintressen kan göra det, men det är väl troligtvis de mest intresserade också. Kanske om det var lättare att få sommarpraktik inom forskningsprojekt. Det borde också finnas mer info om dessa möjligheter.	Yes before or after internship	Yes	Both	4	10
2012-12-05 13:45:40	T9	Female	31	Married/Cohabiting with children	10	No																																			4			Yes before or after internship	Yes	Clinical sciences	20	5	Lack of information
2012-12-05 13:55:51	T5	Female	25	Married/Cohabiting	8	No																																			8			Yes before or after internship	Yes	Both	16	8
2012-12-05 14:15:29	T11	Female	28	Married/Cohabiting	8	No																																			8		Presentera lediga tjänster i olika projekt för läkarstudenter strax innan det är dags att söka AT. Lite som AT-mässan. Jag tror att många inte ens tänker på forskning som ett alternativ. Det som hade lockat mig hade varit löfte utbildning för att fungera som en del i projektet och en lön i nivå med lönen man får som vickande UL/AT-läkare.	Yes, after internship or during residency	No
2012-12-05 14:36:14	T5	Male	21	Single	8	No																																			6			Yes, after internship or during residency	Yes	Both		10
2012-12-05 14:46:27	T10	Male	35	Married/Cohabiting with children	7	No																																			6			Yes, after residency	No
2012-12-05 14:49:33	T5	Male	32	Married/Cohabiting	7	No																																			Har ingen uppfattning		Påvisa vilka möjligheter som finns. Idag presenteras bara amanuensprogrammet och då på ett mer allmänt sätt. Visa vilken typ av forskning som kan vara aktuell och vilka forskningsgrupper som är intresserade av forskande studenter/yngre läkare.	Yes before or after internship	Yes	Clinical sciences	5	8	Lack of information
2012-12-05 14:58:11	T10	Female	34	Married/Cohabiting	8	No																																			7			Yes, after internship or during residency	No
2012-12-05 15:06:58	T9	Female	23	Married/Cohabiting	4	No																																			9			No	No
2012-12-05 15:38:53	T11	Female	29	Single	7	No																																			Har ingen uppfattning		valbara kurser där de som är intresserade kan forska och övriga kan göra annat	No	No
2012-12-05 15:57:50	T3	Male	23	Single	9	Yes	Clinical sciences	No	Approached the research group					Projektarbete för annan utbildning och fortsatte sedan efteråt	5	No	Interest in scientific problems	Interest in the subject	Personal development	Extra income			Meriting/Beneficial for career				4				Scholarship			Man får ett annat förhålningssätt på den kunskap som lärs ut under utbildningen. Hur gick det till när man forskade fram det som vi nu lär oss?	Det tar tid från studierna.	5		Inspirerande föreläsningar om forskning som bedrivs vid sahlgrenska akademin.	Yes	Haven't decided
2012-12-05 17:04:52	T9	Female	26	Married/Cohabiting	7	No																																			Har ingen uppfattning		Om vi skrev ett mindre "projektarbete" en tidigare termin så som det görs på vissa lärosäten. Blir en naturlig ingångsport!	Yes, after internship or during residency	No
2012-12-05 17:07:27	T8	Female	28	Single	6	No																																			Har ingen uppfattning			Yes, after internship or during residency	No
2012-12-05 17:18:47	T7	Male	26	Married/Cohabiting	5	No																																			10			Yes, after residency	No
2012-12-05 17:41:15	T9	Male	27	Single	7	No																																			Har ingen uppfattning		kanske ha 1dag per termin där grupper informerar om årojekt och om det behövs hjälp. eller ha en hemsida där det står vilka som vill ha hjälp.	Yes, after internship or during residency	No
2012-12-05 17:43:00	T4	Male	21	Single	10	No																																			8			Yes before or after internship	Yes	Clinical sciences	6	9
2012-12-05 18:50:29	T2	Female	41	Married/Cohabiting	10	No																																			8		Ge oss chanser att få börja forska. Hela klassen skulle antagligen komma springande. Ge konkreta möjligheter att komma igång här och nu.	Yes before or after internship	Yes	Both	20	10
2012-12-05 20:14:41	T9	Male	25	Single	10	Yes	Clinical sciences	No	Approached the research group					Stort intresse för neurologi och neurokirurgi bl.a.	6	No	Interest in scientific problems	Interest in the subject	Personal development				Meriting/Beneficial for career	Intellectual stimulation			5	svårt att hinna ibland när man har kliniska terminer med mycket obligatoriskt.			Scholarship			vetenskapligt tankesätt, meriterande, intellektuell stimulans.	tidskrävande...	10	alla är positiva	enklare att få ersättning. amanuensprogrammet är en bra grej men många börjar för tidigt. innan de kliniska terminerna vet man inte riktigt vad man gillar, det borde finnas ett lite kortare finansieringsprogram för studenter på de kliniska terminerna (typ 2-årigt).	Yes	Yes
2012-12-05 21:00:21	T7	Male	27	Married/Cohabiting	5	No																																			8	Många lärare nämner under föreläsningar egna projekt som de har /eller är aktiva ino, i dessa sammanhangframställs en positiv bild.		Yes, after internship or during residency	No
2012-12-05 21:08:45	T11	Female	34	Married/Cohabiting with children	10	Yes	Both	Yes	Approached the research group					har forskat innan	10	Yes	Interest in scientific problems	Interest in the subject	Personal development								7		Salary				4|Amanuensprog			9			Yes	Haven't decided
2012-12-05 21:41:06	T4	Female	27	Single	3	No																																			Har ingen uppfattning			Yes, after residency	No
2012-12-05 22:28:58	T11	Male	27	Single	9	No																																			Har ingen uppfattning			Yes, after internship or during residency	No
2012-12-06 08:47:14	T2	Male	29	Married/Cohabiting	10	No																																			7		Genom att mer öppet ta emot de som söker sig till forskningen. Bjuda in studenter och visa på vilka projekt som finns	Yes before or after internship	Yes	Both	5	8
2012-12-06 10:52:32	T11	Female	24	Married/Cohabiting	8	Yes	Basic Science	Yes					Participated in the amanuensis programme		4	Yes	Interest in scientific problems	Interest in the subject	Personal development	Extra income							6	Man möts inte alltid av förståelse från de olika kursledarna. Jag har vid tillfälle blivit placerad på Östra istället för Sahlgrenska trots att jag har angivit att jag forskar på Sahlgrenska. På de kliniska terminerna är det svårt att hinna med forskning som kräver mer närvaro på lab (experiment som sträcker sig över flera dagar), i synnerhet när man är ny inom forskningen och gärna vill ha någon…	Salary					Man lär sig att läsa och kritiskt granska vetenskapliga artiklar. Ökad förståelse för varifrån kunskapen kommer ifrån. Man får möjlighet att på djupet sätta sig in i ett ämne.	För oss som inte nödvändigtvis tänker fortsätta forska direkt efter utbildningen kan det vara negativt när man söker arbete. Framför allt om man (som jag har gjort) har valt att forska istället för att vikariera sommaren innan examen (forskning räknas inte som en stor merit om man söker till andra sjukhus än universitetssjukhusen).	8	Har som sagt har problemet att man inte riktigt vill låta oss som forskar få förtur till vissa placeringar (på exv Sahlgrenska) trots att det är en förutsättning för att kunna hinna med sin forskning.	Jag tror att man måste visa på vilken nytta man har av forskning även om man inte är intresserad av att forska hela livet. Man måste lyfta fram hur positivt det är för den egna personliga utvecklingen samt hur man blir en bättre kliniker av att forska eller någon gång ha forskat. Sedan tror jag att ekonomisk kompensation är viktigt för mång. Det är nog många fler som hade varit intresserae av att…	Yes	No
2012-12-06 11:03:07	T1	Male	19	Single	8	No																																			Har ingen uppfattning		Visa upp vad det innebär att forska.	No	No
2012-12-06 12:33:19	T11	Female	30	Single	8	Yes	Clinical sciences	No				Continued after completing thesis project for medical degree			12	Yes	Interest in scientific problems	Interest in the subject		Extra income			Meriting/Beneficial for career	Intellectual stimulation			5		Salary							5			Yes	Haven't decided
2012-12-06 15:01:19	T3	Female	20	Single	9	No																																			Har ingen uppfattning			Yes, after internship or during residency	No
2012-12-06 17:03:37	T9	Male	23	Single	10	Yes	Both	Yes	Approached the research group		Continued after research activity on summer breaks		Participated in the amanuensis programme	Kontaktade prof. på inst., fick Mary von Sydows stipendie och kom därefter med i Amanuensprogrammet.	5	No	Interest in scientific problems	Interest in the subject	Personal development			Improving critical thinking		Intellectual stimulation			8	Om man inte gör tusen andra saker, vilket jag gör... Skall tillägga att detta gäller utbildningen, under AT verkar det vara mkt svårare.	Salary						Bromsar utvecklingen som klinisk läkare. Sämre lön. Svårt att kombinera med AT-studier eller ST inom annat ämne än bakteriologi.	10		Fler platser på amanuensprogrammet. Fler doktorandplatser.	Yes	Yes
2012-12-06 20:33:06	T8	Male	24	Single	8	No																																			9			No	No
2012-12-06 21:00:49	T8	Male	24	Single	7	No																																			9			Yes, after internship or during residency	No
2012-12-07 01:34:44	T1	Male	25	Single	10	No																																			Har ingen uppfattning		En temadag på termin 1 med rundvandring och lite prat med forskargrupper om verksamheten och kanske. Informationen från amanuensprogrammet var bra men det kan vara värdefullt att se mer hur det går till rent praktiskt och vilka typer av projekt som drivs.	Yes, after internship or during residency	Yes	Basic sciences	8	10
2012-12-07 09:13:00	T5	Male	23	Single	10	No																																			Har ingen uppfattning		Fler platser på ammanuensprogrammet. Fanns ju trettio sökande som nekades.	Yes before or after internship	Yes	Both	15	10
2012-12-07 15:01:00	T5	Female	21	Married/Cohabiting	8	No																																			Har ingen uppfattning		Det befintliga amanuensprogrammet är en mycket bra väg, men där bör man också vara duktigare på att rekrytera studenter på tidiga terminer istället för att uppmana dem att försöka igen nästa år. Uppmana forskningsledare att lägga lite tid på att utforma genomtänkta projekt samt gå ut och prata med studenterna.	Yes before or after internship	Yes	Other	2	7
2012-12-07 16:07:12	T5	Female	22	Single	6	No																																			10		Mer reklam för olika forskningsprojekt, så att man får bättre inblick i vad som finns att delta i. Ha så att man kan komma och prova på och se hur det fungerar, utan att behöva binda sig helt till något.	Yes, after residency	No
2012-12-07 16:38:12	T2	Male	20	Single	5	No																																			Har ingen uppfattning		Presentera/Schemalägg nån timme i anslutning till en föreläsning där man kan få gå med på labbet...	No	No
2012-12-07 21:08:23	T8	Male	27	Married/Cohabiting	7	No																																			7		Att lärare säger sig ha ett projekt och att man är välkommen att komma och prata med denne om det om man är intresserad. Väldigt enkelt, men tyvärr inte så förekommande.	Yes, after internship or during residency	No
2012-12-08 12:29:03	T1	Female	20	Married/Cohabiting	9	No																																			Har ingen uppfattning			Yes before or after internship	Yes	Both		7
2012-12-08 19:03:53	T10	Female	32	Married/Cohabiting	5	No																																			Har ingen uppfattning		Mer information om ersättning (och högre ersättning) - lansera forskningen som ett extraarbete.	Yes, after residency	No
2012-12-08 19:05:46	T4	Female	28	Married/Cohabiting	7	No																																			Har ingen uppfattning		Jag vet inte riktigt hur ersättningen är nu för forksande läkarstudenter men ur mitt perspektiv skulle det vara viktigt att man fick ersättning för att forska vid sidan om studierna eftersom forskning vid sidan om gör det svårare att hinna arbeta extra.	Yes, after internship or during residency	No
2012-12-08 20:40:02	T3	Female	24	Single	9	Yes	Basic Science	No	Approached the research group						5	No		Interest in the subject									5				Scholarship					5			Yes	Do not know what it means
2012-12-09 13:41:43	T8	Female	25	Single	8	No																																			8			Yes, after internship or during residency	Yes	Both	3	8	Lack of information
2012-12-09 16:28:01	T2	Female	22	Married/Cohabiting	7	No																																			Har ingen uppfattning		bra när de kommer in i anslutning till föreläsningarna och pratar om forskning så man har chansen att ställa frågor kring olika projekt.	Yes before or after internship	Yes	Other	3	9
2012-12-09 18:29:37	T7	Male	22	Married/Cohabiting	10	Yes	Basic Science	Yes			Continued after research activity on summer breaks				6	No	Interest in scientific problems		Personal development	Extra income							Very hard to combine		Salary		Scholarship					7		Utöka platser till amanuensprogrammet Aktivt informera läkare på avdelningar att söka studenter till sina projekt	Yes	Haven't decided
2012-12-10 13:16:58	T2	Male	26	Single	9	No																																			9		Dedikera informationssidor på universitetshemsida med kontaktuppgifter och möjliga vägar.	Yes before or after internship	Yes	Basic sciences	5	9
2012-12-10 16:18:47	T7	Male	30	Single	7	Yes	Basic Science	No	Approached the research group						0	No	Interest in scientific problems	Interest in the subject		Extra income			Meriting/Beneficial for career	Intellectual stimulation			3				Scholarship					5			Yes	Yes
2012-12-10 16:53:32	T11	Female	27	Married/Cohabiting	4	No																																			6		Mer aktiv rekrytering. Gå ut i klasserna och berätta om olika projekt.	Yes, after residency	No
2012-12-10 18:58:20	T2	Female	26	Single	9	Yes	Basic Science	No			Continued after research activity on summer breaks				3	No	Interest in scientific problems	Interest in the subject	Personal development	Extra income	Contribution to better health care						Very hard to combine				Scholarship					5	Ingen uppfattning.		Yes	Yes
2012-12-11 12:21:03	T10	Male	27	Married/Cohabiting	7	No																																			6			Yes, after internship or during residency	Yes	Clinical sciences	8	7	Lack of information
2012-12-11 20:39:09	T5	Female	27	Married/Cohabiting	6	No																																			Har ingen uppfattning		De föreläsare som forskar och skulle vilja ta in studenter kan ju nämna det under föreläsningen. Det hände ibland i början av programmet, men det äringen som har gjort det på länge.	Yes, after internship or during residency	No
2012-12-12 20:02:16	T1	Female	21	Single	7	No																																			Har ingen uppfattning		Visa möjligheter vad som går att göra, fördelar, hur det fungerar praktiskt samt ekonomiskt, hur man kombinerar det med en klinisk karriär etc.	Yes, after internship or during residency	No
2012-12-15 17:37:11	T1	Male	19	Single	8	No																																			Har ingen uppfattning			Yes before or after internship	Yes	Both	6	8
2012-12-17 08:19:05	T10	Female	25	Married/Cohabiting	2	No																																			8			No	No
2012-12-17 15:04:40	T8	Female	26	Married/Cohabiting	10	No																																			Har ingen uppfattning			Yes, after internship or during residency	Yes	Both	8	10
2012-12-18 08:07:56	T10	Female	23	Married/Cohabiting	9	Yes	Basic Science	Yes					Participated in the amanuensis programme		3	No		Interest in the subject		Extra income	Contribution to better health care			Intellectual stimulation			4	Labforskning kan vara svårt då schemat inte är tillräckligt flexibelt och man inte har tillräcklig ledig tid för att hinna. Klinisk forskning är lättare att kombinera	Salary					Flexibelt jobb, trevliga människor, man lär sig hur vetenskap kommer fram (både bra att förstå bakgrunden till det vi vet idag, och att se att man samtidigt måste vara kritisk)	Tar mycket tid	8		Fler prova-på varianter t.ex. sommarstipendier och olika typer av forskarskola som annonseras tydligare än vad det gör idag.	Yes	Yes
2012-12-18 08:23:49	T9	Female	25	Single	5	No																																			9			Yes, after residency	No
2012-12-18 09:48:39	T4	Male	24	Married/Cohabiting	8	Yes	Basic Science	No			Continued after research activity on summer breaks				0	No	Interest in scientific problems		Personal development				Meriting/Beneficial for career	Intellectual stimulation	Social relations with colleagues		3	Mellan terminerna är inga problem			Scholarship			Personlig utveckling och en djupare inblick i forskning i allmänhet och området jag håller på med mer specifikt	Inga direkta	6	Väldigt få som vet om det.		Yes	Yes
2012-12-18 10:13:26	T9	Female	25	Married/Cohabiting	8	No																																			7	Svårt att säga men det jag märkt är att en del är intresserade av vad studenter gör för forskning	Tidigare och tydligare nå ut med vad det kan innebära för ev sommarforskning mm.	Yes, after internship or during residency	No
2012-12-18 10:21:48	T10	Male	25	Married/Cohabiting	7	No																																			10		Utrymme tidsmässigt. Ekonomisk ersättning.	Yes, after residency	No
2012-12-18 12:27:52	T2	Female	24	Single	9	Yes	Basic Science	No			Continued after research activity on summer breaks			Alltså, jag forskar inte vid Sahlgrenska utan Umeå universitet mellan terminerna, men det preciserades inte i början att det behövde ske just vid Sahlgrenska?	0	No		Interest in the subject	Personal development				Meriting/Beneficial for career	Intellectual stimulation			3			Training Allowance						5			Yes	Haven't decided
2012-12-18 13:01:32	T4	Female	28	Single	8	No																																			Har ingen uppfattning		Kampanjer, program (så som t.ex. aumanensprogrammet som ju försöker att få in studenter till forskning). Skicka ut någon att prata med klasserna.	Yes, after internship or during residency	Yes	Both	3	7	Lack of information
2012-12-18 14:26:32	T2	Female	22	Single	8	No																																			8		Fler tillgängliga platser i ex Amanuensprogrammet.	Yes before or after internship	Yes	Both		8
2012-12-18 15:15:32	T5	Female	21	Married/Cohabiting	8	No																																			9			Yes before or after internship	Yes	Both		9
2012-12-18 15:45:25	T2	Female	19	Single	10	No																																			Har ingen uppfattning		Mer information om forskning. Känns som att man själv måste ta reda på all information, vilket leder till att många inte ens har koll på vilka möjligheter som finns.	Yes before or after internship	Yes	Both	3	6	Lack of information
2012-12-18 18:15:04	T10	Male	26	Married/Cohabiting	7	No																																			Har ingen uppfattning			Yes, after internship or during residency	Yes	Clinical sciences		7	Lack of information
2012-12-18 20:51:26	T11	Female	27	Married/Cohabiting	7	No																																			8			Yes, after internship or during residency	No
2012-12-18 22:53:37	T8	Male	29	Single	4	No																																			Har ingen uppfattning			No	No
2012-12-19 03:46:51	T9	Male	27	Single	8	No																																			7			Yes, after internship or during residency	Yes	Clinical sciences	2	6	Lack of information
2012-12-19 11:18:31	T8	Female	25	Married/Cohabiting	10	Yes	Basic Science	Yes	Approached the research group					En föreläsning med Prof Sven-Olov Olofsson fick mig att ta kontakt med honom angående forskning till sommaren mellan termin 3 och 4.	20	No	Interest in scientific problems	Interest in the subject				Improving critical thinking		Intellectual stimulation			5	Krävs ofta att jag lägger ner mer tid på forskningen än vad studierna egentligen tillåter.	Salary					Intellektuellt stimulerande då jag tycker att det självständiga tänkandet saknas till viss del inom läkarprogrammet. Dessutom ger det mig ett försprång då jag granskar nyare behandlingsalternativ med mer vetenskapliga ögon.	Tar mycket tid och man får lite tillbaka i både uppskattning och ersättning. Jag hinner dessutom inte njuta av studenttiden. Det egna välbefinnandet har ibland kommit i andra hand.	5	Vissa tycker det är jättepositivt och är uppmuntrande, medan andra läkare bemöter en med motvilja och är frånstötande. Ibland upplevs det som att de är rädda för att bli granskade. Jag nämner bara forskningen om jag blir tillfrågad eller behöver nämna det för att få ledigt ibland för att undvika dessa situationer.	Fler föreläsningar med läkare som jobbar kliniskt och forskar samtidigt. Många tror att man måste välja antingen eller. I så fall är det viktigt med engagerade läkare som inte skrämmer bort studenterna. Några sådana föreläsningar redan under preklin då det annars är mest heltidsforskare.	Yes	Haven't decided
2012-12-19 11:57:06	T2	Male	20	Single	6	No																																			Har ingen uppfattning			Yes, after internship or during residency	No
2012-12-19 22:30:16	T3	Male	22	Married/Cohabiting	2	No																																			Har ingen uppfattning			No	No
2012-12-19 23:43:54	T1	Male	22	Single	9	No																																			Har ingen uppfattning			Yes before or after internship	Yes	Basic sciences	10	9	Lack of information
2012-12-20 14:43:35	T10	Male	42	Married/Cohabiting with children	3	No																																			8			No	No
2012-12-20 14:50:03	T6	Male	29	Married/Cohabiting	8	No																																			Har ingen uppfattning			Yes, after residency	No
2012-12-20 15:44:06	T2	Male	25	Married/Cohabiting	6	No																																			Har ingen uppfattning			Yes, after internship or during residency	Yes	Clinical sciences		5
2012-12-21 07:35:51	T11	Female	24	Single	8	No																																			Har ingen uppfattning			Yes, after internship or during residency	No
2012-12-21 11:23:34	T8	Male	26	Married/Cohabiting	8	No																																			Har ingen uppfattning			Yes before or after internship	No
2012-12-21 15:24:07	T3	Female	19	Single	4	No																																			8			No	No
2012-12-21 19:57:09	T10	Male	30	Single	8	No																																			Har ingen uppfattning			No	No
2012-12-29 23:24:13	T11	Male	25	Single	7	No																																			8			Yes, after internship or during residency	No
2013-01-01 04:16:51	T5	Male	34	Married/Cohabiting	9	No																																			8			Yes before or after internship	Yes	Both	4	10	Lack of information
2013-01-01 08:25:27	T10	Female	26	Single	8	No																																			Har ingen uppfattning			Yes before or after internship	Yes	Both	10	8
2013-01-01 11:08:47	T5	Female	21	Married/Cohabiting	7	No																																			6		Mer information. Presentation av olika projekt och vad vi som läkarstudenter skulle kunna göra och vad vi får ut av det.	Yes, after internship or during residency	Yes	Clinical sciences	5	5	Lack of information
2013-01-01 12:07:29	T7	Female	24	Single	7	No																																			Har ingen uppfattning			Yes before or after internship	Yes	Clinical sciences	4	9
2013-01-01 12:23:49	T1	Male	29	Single	10	No																																			Har ingen uppfattning			Yes before or after internship	Yes	Both	10	7
2013-01-01 12:36:51	T11	Male	38	Married/Cohabiting	7	No																																			Har ingen uppfattning			Yes, after internship or during residency	No
2013-01-01 12:43:07	T7	Male	30	Married/Cohabiting	6	No																																			6			Yes before or after internship	Yes	Clinical sciences	2	10
2013-01-01 14:59:42	T2	Male	20	Single	6	No																																			10			Yes before or after internship	Yes	Clinical sciences	5	4
2013-01-01 15:14:37	T1	Male	21	Married/Cohabiting	8	No																																			Har ingen uppfattning		Göra exempelvis de labbar man har intressantare, mer relevanta och låta en genomföra mer saker istället för att man mest får titta på. Överlag förbättra labbarna (labbrockar?! finns inte ens till alla..). Få lärarna att göra mer reklam för det under hela utbildningen, istället för bara under första veckan när man redan är rätt förvirrad.	Yes before or after internship	Yes	Both	3	9	Lack of information
2013-01-01 15:50:18	T6	Female	21	Single	10	No																																			Har ingen uppfattning			Yes, after internship or during residency	Yes	Both	5	6	Lack of information
2013-01-01 16:13:41	T8	Female	24	Single	6	No																																			Har ingen uppfattning			Yes, after internship or during residency	No
2013-01-01 18:39:16	T9	Female	25	Married/Cohabiting	10	Yes	Basic Science	Yes					Participated in the amanuensis programme		4	No			Personal development	Extra income		Improving critical thinking	Meriting/Beneficial for career	Intellectual stimulation			5		Salary					Det är roligt och samtidigt meriterande.	Det stjäl tid från min fritid!	10		Jag tror att amanuensprogrammet är en fantastiskt bra inkörsport, då man får lön i stället för att behöva söka stipendier.	Yes	Yes
2013-01-01 19:29:15	T6	Female	24	Single	7	No																																			8			Yes before or after internship	Yes	Clinical sciences	3	6
2013-01-01 20:22:28	T11	Female	26	Married/Cohabiting	9	Yes	Clinical sciences	No					Participated in the amanuensis programme		4	Yes	Interest in scientific problems										8					No compensation				10			Yes	Yes
2013-01-01 22:08:35	T7	Female	33	Married/Cohabiting	6	No																																			Har ingen uppfattning			No	No
2013-01-02 00:16:54	T6	Male	23	Single	8	No																																			9		Med en enkel tjänst på GUL där man kan läsa om projekt och anmäla intresse.	Yes, after internship or during residency	Yes	Both	8	10
2013-01-02 15:04:45	T8	Female	26	Single	8	No																																			7		Kanske skulle det finnas lite mer information om generella forskningsprojekt; just nu nämns det ofta i förbifarten att "om ngn är interesserad av forksning så hör av er", men många gånger verkar det svårt att hitta denna någon.	Yes before or after internship	Yes	Do not know	6	7
2013-01-02 16:37:03	T4	Male	22	Single	10	No																																			9		Information från första terminen. Vi fick veta lite om amanuensprogrammet, men vi skulle kunna få mer information än så!	Yes, after internship or during residency	Yes	Both	5	7	Lack of information
2013-01-02 20:17:02	T2	Male	19	Single	10	No																																			Har ingen uppfattning			Yes before or after internship	Yes	Other		7	Lack of information
2013-01-02 22:46:29	T4	Male	36	Married/Cohabiting with children	10	No																																			Har ingen uppfattning	Svårt för mig att vet eftersom jag inte är forskarstuderande eller i någon större utsträckning ser dessa kategorier interagera.	Det är nog oerhört viktigt att slå vakt om de traditionella prekliniska ämnena och inte ge vika för populistiska omstruktureringar som lägger större tonvikt vid ledarskapsutveckling än gedigen kunskapsutveckling.	Yes, after residency	No
2013-01-03 08:00:00	T4	Male	34	Married/Cohabiting with children	10	Yes	Basic Science	Yes		Approached by research group or recurited by teacher					6	No	Interest in scientific problems		Personal development				Meriting/Beneficial for career	Intellectual stimulation			7		Salary					Meriterande, utvecklande, effektiv disponering av tid.	Tid- och energikrävande.	7			Yes	Yes
2013-01-03 09:02:31	T4	Female	22	Single	10	No																																			Har ingen uppfattning		Det vore bra med en tydlig karriärväg för unga forskare. För mig verkar rekryteringen mycket otydlig och förvirrande. Om jag skulle anställa en sommarforskare exempelvis skulle jag sätta upp ett anslag, informera om jobbet och intervjua kandidater. Det är också ett problem att ersättningen är låg eftersom det innebär att man måste ta ytterligare ett jobb. Det är jättebra att det finns ett amanuen…	Yes before or after internship	Yes	Both	6	8
2013-01-03 10:42:59	T3	Female	31	Married/Cohabiting with children	7	No																																			Har ingen uppfattning			Yes, after internship or during residency	No
2013-01-03 10:57:16	T11	Male	25	Single	10	Yes	Clinical sciences	No	Approached the research group						2	No		Interest in the subject									3					No compensation				5			Yes	Yes
2013-01-03 11:53:06	T9	Male	28	Married/Cohabiting with children	8	No																																			9		genom att minska rekrytering via personliga kontakter istället satsa på kompetens och kunskap.	Yes before or after internship	Yes	Both	20	10
2013-01-03 11:56:22	T3	Male	23	Single	10	No																																			10			Yes before or after internship	Yes	Both	6	5
2013-01-03 12:32:28	T4	Male	32	Married/Cohabiting	10	No																																			Har ingen uppfattning			Yes before or after internship	Yes	Both	5	10
2013-01-03 12:44:10	T11	Male	40	Married/Cohabiting with children	8	No																																			10			No	No
2013-01-03 12:59:59	T5	Female	21	Single	6	No																																			Har ingen uppfattning			Yes before or after internship	No
2013-01-03 14:50:47	T10	Male	36	Single	9	No																																			Har ingen uppfattning			Yes before or after internship	No
2013-01-03 14:52:03	T2	Male	27	Married/Cohabiting	7	No																																			Har ingen uppfattning		Jag har tyvärr ingen uppfattning än så länge. Jag är alltför mycket nybörjare än så länge.	Yes, after residency	No
2013-01-03 15:19:37	T11	Male	29	Married/Cohabiting	8	No																																			Har ingen uppfattning			Yes, after residency	No
2013-01-03 18:41:35	T11	Male	26	Single	10	Yes	Clinical sciences	No	Approached the research group						15	Yes	Interest in scientific problems	Interest in the subject	Personal development			Improving critical thinking			Social relations with colleagues		Very easy to combine	Det en komprometterar oundvikligen det andra. Man måste försöka äska finansiering åt medatuderande aom vill forska om det ska bli mer o bättre vara.	Salary		Scholarship		4|Det har varierat under åren		Besvärligt att gå från idé till avslut; så många hinder på vägen. Detta ser jag som en stor käpp i hjulet. Tidskonsumerande. MEN TREVLIGT O STIMULERANDE	10	Det har ju helt klart haft fördelar. Jag känner att forskningen har gynnat mig något oerhört utanför forskningen själv.	Pengamededel måste tillsättas. Information o propaganda till studenterna. De vet nog inte vad forskning innebär eller vilka alternativ som finns. Detta av personlig erfarenhet.	Yes	Yes
2013-01-03 19:38:17	T6	Male	24	Single	8	Yes	Clinical sciences	No	Approached the research group						0	No		Interest in the subject					Meriting/Beneficial for career	Intellectual stimulation			8				Scholarship					8			Yes	Yes
2013-01-03 22:21:50	T7	Male	23	Married/Cohabiting	8	Yes	Basic Science	Yes			Continued after research activity on summer breaks				10	Yes	Interest in scientific problems	Interest in the subject	Personal development	Extra income				Intellectual stimulation			6		Salary							3			Yes	Yes
2013-01-04 01:36:35	T10	Female	33	Married/Cohabiting	8	No																																			8			Yes before or after internship	Yes	Clinical sciences	4	8
2013-01-04 10:29:48	T2	Female	24	Single	9	No																																			10		Visa fler möjligheter för studenter att frivilligt hjälpa till, för vissa skulle kunna tänka sig att forska för skojs skull bara det inte tar för mycket tid från studierna. Vi har fått höra flera gånger att det är möjligt att fråga våra föreläsare om vi kan få delta, men om man inte har en föreläsare som intresserar, var kan man få reda på vilka olika forskningsgrupper som finns på skolan? Finns …	Yes before or after internship	Yes	Both	5	8
2013-01-04 14:50:08	T6	Female	27	Single	8	No																																			8		Förbättrad tillgänglighet och information om hur man går till väga för att börja med forskning.	Yes before or after internship	Yes	Both	10	10	Lack of information
2013-01-04 15:08:07	T2	Female	20	Single	8	No																																			Har ingen uppfattning	Jag har själv inte forskat, men i princip alla våra föreläsare uppmanar oss att forska och ser mycket positivt på forskande studenter.		Yes, after internship or during residency	Yes	Both		9
2013-01-05 12:11:17	T1	Female	19	Single	8	No																																			10			No	No
2013-01-05 13:57:42	T5	Male	23	Single	8	No																																			Har ingen uppfattning			Yes, after internship or during residency	Yes	Clinical sciences		7
2013-01-05 18:35:06	T9	Male	27	Single	10	Yes	Clinical sciences	No	Approached the research group		Continued after research activity on summer breaks			Via klasskamrat	2	Yes	Interest in scientific problems	Interest in the subject	Personal development					Intellectual stimulation			6		Salary		Scholarship					6			Yes	Yes
2013-01-06 13:00:00	T6	Male	26	Married/Cohabiting	9	No																																			Har ingen uppfattning		Forskningsforum någon gång under studieåret där representanter för forskningsgrupper presenterar vad de håller på med under 10-15 minuter var och alla studenter bjuds in. Kanske med ett inledande tal om vad forskning kan vara och innebära, vilka arbetsuppgifter man kan syssla med osv.	Yes, after internship or during residency	No
2013-01-06 13:03:35	T5	Female	21	Single	8	Yes	Both	No	Approached the research group		Continued after research activity on summer breaks	Continued after completing thesis project for medical degree		Forskargruppen informerade på en av våra föreläsningar. Jag ville ha ett roligare sommarjobb så jag kontaktade dem och fick stipendium av dem för att sommarforska. Senare tog jag studieuppehåll och gjorde då mitt examensarbete hos samma grupp, samt sommarforskade med stipendium. Jag kommer även att fortsätta efter examensarbetet.	5	No	Interest in scientific problems	Interest in the subject	Personal development	Extra income			Meriting/Beneficial for career				8	Beror lite på vilken kurs man läser.			Scholarship			Det är väldigt nyttigt att få se "bakom kulisserna" och att få lära sig hur det går till. Dessutom håller jag just nu på med forskning som ingen gjort innan, så det kan innebära möjligheter för mig.	Inga alls.	8			No	No
2013-01-06 17:50:41	T9	Male	26	Single	9	Yes	Basic Science	No					Participated in the amanuensis programme		4	No	Interest in scientific problems										2	Svårt att hinna med båda och ha ett drägligt socialt liv	Salary					Utvecklande och större förståelse för medicin	Svårt att hinna med	8			Yes	No
2013-01-07 16:25:16	T3	Female	21	Married/Cohabiting	6	No																																			Har ingen uppfattning			No	No
2013-01-07 17:17:33	T3	Female	21	Single	6	No																																			Har ingen uppfattning			Yes before or after internship	Yes	Both	2	4
2013-01-07 17:24:01	T3	Female	20	Single	5	No																																			Har ingen uppfattning			No	No
2013-01-07 20:38:09	T3	Female	28	Married/Cohabiting	6	No																																			9		För mig personligen känner jag att jag inte har tid att både studera och forska.	No	No
2013-01-08 01:15:23	T7	Male	28	Single	9	No																																			Har ingen uppfattning			Yes before or after internship	Yes	Both		7	Lack of information
2013-01-08 10:46:29	T8	Male	27	Married/Cohabiting	5	Yes	Clinical sciences	No				Continued after completing thesis project for medical degree			0	No							Meriting/Beneficial for career				5					No compensation				6			No	No
2013-01-08 15:36:29	T4	Male	27	Married/Cohabiting	1	No																																			Har ingen uppfattning		Inte lägga molekylär cellbiologi som första riktiga kursen på programmet.	No	No
2013-01-08 19:38:06	T3	Female	21	Single	5	No																																			Har ingen uppfattning			No	No
2013-01-09 07:21:53	T3	Male	20	Single	10	Yes	Both	Yes	Approached the research group						4	Yes	Interest in scientific problems			Extra income	Contribution to better health care	Improving critical thinking	Meriting/Beneficial for career				9	Har ännu ej startat min amanuenstjänst.	Salary		Scholarship			Se fråga 13.	Lite dåligt betalt på amanuensprogrammet med tanke på att man endast forskar 10 % under terminens gång.	5	Tror inte att någon lärare (förutom de jag har haft kontakt med via forskningen) har någon aning om att jag forskar.	- Göra forskning mer meriterande. - Exemplifiera med personer som genomgått amanuensprogrammet t.ex. och lyckats i sin karriär (bättre än andra).	Yes	Haven't decided
2013-01-09 12:12:23	T11	Female	27	Married/Cohabiting	6	No																																			Har ingen uppfattning			Yes, after residency	No
2013-01-09 20:38:50	T3	Male	31	Married/Cohabiting with children	10	No																																			Har ingen uppfattning			Yes, after internship or during residency	Yes	Clinical sciences	10	6
2013-01-10 16:26:46	T11	Male	32	Married/Cohabiting with children	1	No																																			1			No	No
2013-01-10 22:34:24	T1	Female	27	Single	9	No																																			10			Yes before or after internship	Yes	Both	5	10	Lack of information
2013-01-11 00:06:42	T4	Female	20	Single	9	No																																			Har ingen uppfattning			Yes, after internship or during residency	Yes	Both	8	7	Lack of information
2013-01-11 14:48:35	T5	Male	27	Single	9	No																																			Har ingen uppfattning			Yes before or after internship	Yes	Clinical sciences	8	8
2013-01-13 17:33:03	T6	Male	22	Married/Cohabiting	9	No																																			Har ingen uppfattning			Yes before or after internship	Yes	Both		8	Lack of information
2013-01-13 21:12:28	T9	Female	28	Married/Cohabiting	5	No																																			10			Yes, after internship or during residency	No
2013-01-14 12:22:33	T9	Female	28	Married/Cohabiting	5	No																																			Har ingen uppfattning			No	No
2013-01-14 16:00:31	T2	Female	21	Married/Cohabiting	3	No																																			10			No	No
2013-01-14 20:23:18	T10	Female	27	Single	7	No																																			7		Många väljer trots allt läkarprogrammet för att de vill bli kliniker, jag tror att detta är grundproblemet och studierna är relativt krävande och då krävs ett brinnande intresse för att man ska välja att ta av sin fritid för att forska. Jag tror att ammanuensprogrammet är ett väldigt bra initiativ! Detta gör det nog mer attraktivt då det blir också en ekonomisk vinst med det, tyvärr kanske men så…	Yes before or after internship	Yes	Do not know	8	7
2013-01-15 13:24:50	T4	Female	22	Single	4	No																																			Har ingen uppfattning		"Studiedagar", beöska ett labb på plats ex.	Yes, after internship or during residency	No
2013-01-15 14:51:40	T4	Male	21	Married/Cohabiting	7	No																																			8		Fler forskare, som är intresserade av att få studenter till sin forskargrupp borde få möjlighet att föreläsa om sitt ämne. Förslagsvis som fördjupning/intresseväckande föreläsning efter andra föreläsningar i ämnet.	Yes, after internship or during residency	No
2013-01-15 18:27:51	T3	Male	27	Single	8	No																																			Har ingen uppfattning			Yes, after residency	Yes	Both	5	5
2013-01-15 22:42:38	T3	Male	21	Single	9	No																																			Har ingen uppfattning		Lön?	Yes before or after internship	Yes	Both	10	7	Lack of information
2013-01-16 16:22:32	T3	Female	20	Single	7	No																																			Har ingen uppfattning		Mer "studiebesök" som visar mer hur det ser ut vid en forskningsplats och vad som egentligen görs	Yes before or after internship	Yes	Both	4	5
2013-01-16 17:53:35	T2	Male	26	Single	8	No																																			Har ingen uppfattning		Att lärare berättar om sina projekt och eventuella möjligheter att ansluta sig till projektet.	Yes before or after internship	Yes	Other	6	8
2013-01-16 18:48:47	T3	Female	21	Married/Cohabiting	7	No																																			Har ingen uppfattning			No	No
2013-01-17 18:53:05	T7	Female	23	Single	7	No																																			Har ingen uppfattning			Yes, after residency	No
2013-01-18 18:41:21	T5	Female	21	Single	10	No																																			Har ingen uppfattning			No	No
2013-01-21 04:21:10	T4	Female	25	Married/Cohabiting	7	No																																			Har ingen uppfattning			No	No
2013-01-21 06:47:01	T10	Female	23	Single	8	No																																			8		Mer information om specifika projekt tidigt på utbildningen. För min del kom jag främst i kontakt med forskningsgrupper under de kliniska terminerna, men upplevde det som för sent att exempelvis gå in i amanuensprogrammet.	Yes, after internship or during residency	No
2013-01-21 07:05:13	T3	Female	19	Single	8	No																																			9			Yes before or after internship	Yes	Other	2	7	Lack of information
2013-01-21 07:10:58	T4	Female	26	Married/Cohabiting	8	No																																			Har ingen uppfattning		Mer öppenhet kring dagar med information.	Yes before or after internship	Yes	Basic sciences	5	7
2013-01-21 07:18:37	T7	Male	23	Single	9	No																																			7			Yes before or after internship	Yes	Both	4	6	Lack of information
2013-01-21 07:24:14	T7	Female	29	Married/Cohabiting	2	No																																			Har ingen uppfattning			Yes, after residency	No
2013-01-21 07:24:52	T8	Male	44	Married/Cohabiting with children	8	No																																			Har ingen uppfattning		T.ex. en webbsida där lediga forskartjänster sätts upp, och/eller med tydliga områden som olika forskargrupper jobbar med	Yes before or after internship	No
2013-01-21 07:26:15	T11	Male	39	Married/Cohabiting with children	8	Yes	Clinical sciences	No				Continued after completing thesis project for medical degree			10	No	Interest in scientific problems	Interest in the subject		Extra income			Meriting/Beneficial for career	Intellectual stimulation			3		Salary							4			Yes	Haven't decided
2013-01-21 07:34:37	T10	Female	29	Single	7	No																																			5			Yes before or after internship	No
2013-01-21 07:37:59	T8	Female	24	Married/Cohabiting	6	No																																			Har ingen uppfattning			Yes, after internship or during residency	No
2013-01-21 07:38:56	T4	Female	24	Married/Cohabiting	5	No																																			Har ingen uppfattning			No	No
2013-01-21 07:46:37	T9	Female	34	Single	8	Yes	Basic Science	No	Approached the research group		Continued after research activity on summer breaks			Inspirerande föreläsare	1	No	Interest in scientific problems	Interest in the subject	Personal development				Meriting/Beneficial for career				2	Lade ner fler timmar under terminen i början men nu nästan obefintligt.			Scholarship	No compensation				10			No	Haven't decided
2013-01-21 07:54:33	T5	Male	21	Single	8	No																																			10		Genom tydligare promotion och intressanta forskningsgrupper att delta i.	Yes, after residency	Yes	Clinical sciences	6	8	Lack of information
2013-01-21 08:07:29	T10	Male	31	Single	4	No																																			7			Yes, after internship or during residency	No
2013-01-21 08:16:01	T5	Female	33	Married/Cohabiting with children	8	No	Basic Science	No																																	Har ingen uppfattning			Yes, after residency	No
2013-01-21 08:20:34	T9	Female	26	Married/Cohabiting	3	No																																			9		Mindre timkrav	No	No
2013-01-21 08:21:04	T8	Female	25	Married/Cohabiting	10	No																																			10			Yes before or after internship	Yes	Clinical sciences	3	10
2013-01-21 08:35:10	T7	Female	29	Married/Cohabiting with children	9	Yes	Basic Science	No					Participated in the amanuensis programme		5	Yes		Interest in the subject	Personal development				Meriting/Beneficial for career	Intellectual stimulation	Social relations with colleagues		4	Både forskning och studier tar mycket tid och det är svårt att kombinera dessa om man även vill ha ett annat liv vid sidan av skola/forskning t.ex. familj.	Salary					Det är roligt och utvecklande på det personliga planet. Förhoppningsvis är det meriterande för framtiden.	Det fördröjer tiden tills man blir färdig läkare/specialist.	7			Yes	Yes
2013-01-21 08:39:57	T4	Male	22	Single	8	No																																			Har ingen uppfattning			No	No
2013-01-21 08:41:35	T8	Female	22	Married/Cohabiting	8	No																																			6	Mkt bra hos de som själva forskar men sämre av läkare utan egen forskning alt forskning väldigt långt ifrån deras egen.	Gör en databas med olika projekt som går/ kmr finnas som studenterna kan logga in och titta på. Det behöver ju inte finnas all info men lite kort om ämnet och hur studenten kan hjälpa till, vilka uppifter mm man kan förväntas göra samt ca hur många timmar i veckan man förväntas forska. Även om möjlighet finns till att på samma ställe använda till sitt projektarbete eller för sommardorskning framö…	Yes before or after internship	Yes	Clinical sciences	6	6
2013-01-21 08:44:47	T2	Female	23	Single	5	No																																			5			No	No
2013-01-21 08:47:50	T6	Female	24	Married/Cohabiting	6	No																																			8			No	No
2013-01-21 08:50:34	T6	Female	24	Single	8	No																																			Har ingen uppfattning		Forskare som vill rekrytera elever till sitt arbete skulle kunna annonsera om detta eller passa på att vid undervisningstillfällen i klasserna komma och informera om detta.	Yes before or after internship	Yes	Both	8	6	Lack of information
2013-01-21 08:52:59	T1	Female	20	Single	3	No																																			5			No	No
2013-01-21 09:32:59	T4	Female	30	Single	7	No																																			Har ingen uppfattning			No	No
2013-01-21 09:55:50	T1	Female	20	Single	8	No																																			Har ingen uppfattning			Yes, after internship or during residency	Yes	Both		5	Lack of information
2013-01-21 10:00:59	T4	Male	24	Married/Cohabiting	8	No																																			Har ingen uppfattning		Jättebra när föreläsare ger exempel om sin egen eller pågende forskning.	Yes before or after internship	Yes	Both	10	10
2013-01-21 10:08:53	T5	Female	21	Married/Cohabiting	10	No																																			Har ingen uppfattning		Att under varje kurs informera om vilka forskningsprojekt som bedrivs och vad som kan erbjudas till studenter. Nu är det väldigt diffust och det känns som att man måste göra en stor arbetsinsats bara för att ens sätta sig in i vilken roll man kan få som forskande läkarstudent samt Inspirationsföreläsningar med läkarstudenter som valt att forska på ett ett visst labb. Varför ville de göra det, vd …	Yes before or after internship	Yes	Both	3	7	Lack of information
2013-01-21 10:32:45	T5	Male	24	Single	5	No																																			8			No	No
2013-01-21 10:46:29	T8	Male	41	Married/Cohabiting with children	8	No																																			Har ingen uppfattning			Yes, after internship or during residency	No
2013-01-21 11:07:58	T8	Female	22	Single	8	No																																			Har ingen uppfattning			Yes, after internship or during residency	No
2013-01-21 11:12:27	T8	Female	24	Single	8	No																																			Har ingen uppfattning			No	No
2013-01-21 11:37:55	T10	Male	34	Married/Cohabiting with children	7	No																																			9			Yes, after internship or during residency	No
2013-01-21 11:52:53	T9	Female	24	Single	7	No																																			6			Yes before or after internship	Yes	Clinical sciences		8
2013-01-21 11:58:27	T11	Female	28	Single	5	No																																			Har ingen uppfattning			Yes, after internship or during residency	No
2013-01-21 12:12:18	T10	Male	24	Single	6	No																																			Har ingen uppfattning			Yes, after residency	No
2013-01-21 12:36:05	T6	Female	27	Married/Cohabiting	4	No																																			6		Göra det lättare att tillfälligt eller ubder kortare period(er) kunna ansluta sig till ett forskningsprojekt. Amanuensutbildningen borde finnas som ettårig (eller kortare) också. Tre år inkl tre somrar är väldigt högs krav. Blev själv avskräckt pga tidsomfattningen och tvånget att behöva arbeta tre hela somrar utan särskilt bra lön. Utannonsera forskningsprojekt så att man lätt hittar dem! Ofta v…	Yes, after internship or during residency	No
2013-01-21 13:10:40	T6	Female	22	Single	10	Yes	Clinical sciences	No			Continued after research activity on summer breaks				2	Yes	Interest in scientific problems	Interest in the subject	Personal development				Meriting/Beneficial for career	Intellectual stimulation			3					No compensation				10			Yes	Yes
2013-01-21 13:45:04	T4	Male	36	Married/Cohabiting with children	10	Yes	Both	No	Approached the research group						30	Yes	Interest in scientific problems	Interest in the subject			Contribution to better health care					9|Ser ffa mitt yrke som forskare	5	än så länge går det ganska bra.	Salary							5	jag är ganska ny på läkarutbildningen och har inte pres mig som forskare i nga sammanhang. 5-an är bara satt för att kunna gå vidare i enkäten.		PhD degree	Yes
2013-01-21 13:57:43	T8	Female	24	Single	6	No																																			Har ingen uppfattning			No	No
2013-01-21 14:02:31	T3	Female	20	Single	4	No																																			Har ingen uppfattning			No	No
2013-01-21 14:06:38	T6	Female	25	Single	7	No																																			10			No	No
2013-01-21 14:52:44	T2	Male	27	Married/Cohabiting	8	No																																			Har ingen uppfattning		Samla ihop och ytterligare förtydliga inkörsportarna. Tex vad gäller som förkunskapskrav på amanuensprogrammet och hur ser de samlade chanserna att få sommarstipendium ut, med mera...	Yes before or after internship	Yes	Other		8
2013-01-21 15:53:19	T4	Female	29	Single	7	No																																			Har ingen uppfattning		Mer spontan"reklam" för forskning från föreläsare, och möjlighet att prova på att forska utan att med en gång hoppa på Amanuensprogrammet. Sommarforskning är här ett bra alternativ!	No	No
2013-01-21 18:01:11	T11	Female	26	Single	2	No																																			Har ingen uppfattning			Yes, after internship or during residency	No
2013-01-21 18:10:01	T10	Female	33	Married/Cohabiting with children	6	No																																			Har ingen uppfattning		Gå ut under de tidiga terminerna och informera om möjligheten, och hur man går till väga.	No	No
2013-01-21 18:52:50	T4	Male	20	Single	9	No																																			Har ingen uppfattning			Yes, after internship or during residency	No
2013-01-21 18:53:27	T8	Female	25	Married/Cohabiting	6	No																																			10		Föreläsare som visar entusiasm för sitt ämne!	No	No
2013-01-21 20:30:14	T1	Female	38	Married/Cohabiting	1	No																																			Har ingen uppfattning			Yes, after residency	No
2013-01-21 20:30:16	T11	Male	28	Single	8	No																																			Har ingen uppfattning		Bättre reklam om olika projekt och hur man skulle kunna kombinera plugg med forskning med lön som ersättning.	Yes, after internship or during residency	No
2013-01-21 21:04:32	T11	Male	29	Single	8	No																																			9			Yes before or after internship	Yes	Clinical sciences	5	6
2013-01-21 21:13:22	T8	Male	24	Single	10	Yes	Clinical sciences	Yes			Continued after research activity on summer breaks				4	No	Interest in scientific problems			Extra income		Improving critical thinking		Intellectual stimulation			8		Salary					Förståelse för vetenskapligt arbete. Kritisk inställning till vetenskapliga studier. Lära sig metoder för forsknings- och utvecklingarbete.		5	Ingen vet om att jag gör det.	Prova på forskning. Tidigareläggning av projektarbetet för att öka chansen att studenter fortsätter forska under sin fortsatta studietid. Ekonomisk ersättning för det arbete man utför.	Yes	Haven't decided
2013-01-21 22:32:38	T3	Female	23	Single	9	No																																			Har ingen uppfattning		Studiebesök i verksamheten, forskningen.	Yes before or after internship	Yes	Both		5
2013-01-21 22:40:22	T10	Male	29	Married/Cohabiting	10	No																																			Har ingen uppfattning		Göra det enklare att hitta in	Yes before or after internship	Yes	Clinical sciences	10	9	Lack of information
2013-01-22 07:20:28	T9	Male	27	Married/Cohabiting	7	No																																			Har ingen uppfattning			Yes before or after internship	No
2013-01-22 12:54:54	T4	Female	28	Married/Cohabiting	8	No																																			Har ingen uppfattning		Fler inbjudningar från vanliga föreläsare? Det känns ofta som ett stort och tungt åtagande att söka sig till forskningen på egen hand, men om den skulle komma till mig och liksom mer smyga sig in så hade jag nog hoppat på för länge sedan.	Yes before or after internship	Yes	Clinical sciences	8	8	Lack of information
2013-01-22 16:14:44	T9	Female	24	Single	9	No																																			8		Gärna fler forskningsförslag och rekrytering efter föreläsningar!	Yes, after internship or during residency	No
2013-01-22 17:53:30	T4	Male	28	Married/Cohabiting with children	8	No																																			Har ingen uppfattning			No	No
2013-01-22 18:22:08	T11	Male	26	Single	1	No																																			1			No	No
2013-01-22 19:20:58	T1	Female	19	Single	5	No																																			Har ingen uppfattning			No	No
2013-01-22 19:53:39	T5	Female	21	Single	8	No																																			9			Yes before or after internship	Yes	Both	5	8
2013-01-22 20:59:32	T9	Male	28	Married/Cohabiting with children	7	No																																			9			Yes, after internship or during residency	Yes	Clinical sciences	3	5
2013-01-22 23:54:49	T4	Male	0	Single with children	7	No																																			Har ingen uppfattning			Yes, after internship or during residency	No
2013-01-23 08:30:18	T10	Female	34	Married/Cohabiting with children	10	No																																			Har ingen uppfattning		Problemet är att komma in i forskning. Amanuensprogrammet tex ger förtur till de som redan forskar. Det är svårt att komma in i projekt om man inte vet hur man ska göra.	Yes before or after internship	No
2013-01-23 10:52:33	T4	Female	20	Single	7	No																																			9	Föreläsare uppmuntrar oss ofta att ta kontakt om vi tycker det är intressant och skulle vilja forska, amanuensprogrammet görs också en del reklam för.	Det kanske kan införas "prova-på" tillfällen	No	No
2013-01-23 12:29:25	T8	Male	27	Single	6	No																																			Har ingen uppfattning			Yes, after internship or during residency	No
2013-01-23 18:25:20	T11	Female	28	Married/Cohabiting	7	No																																			Har ingen uppfattning			Yes, after internship or during residency	No
2013-01-23 20:28:03	T8	Female	24	Married/Cohabiting	5	No																																			9			Yes before or after internship	Yes	Clinical sciences		5	Lack of information
2013-01-23 21:18:22	T3	Male	25	Single	10	No																																			8	Lärare är väldigt positiva till att vi ska forska.	Bättre ersättning	Yes before or after internship	Yes	Both	5	5
2013-01-24 08:25:16	T11	Female	25	Married/Cohabiting	5	No																																			Har ingen uppfattning			Yes, after residency	No
2013-01-24 11:15:22	T3	Male	21	Single	8	No																																			Har ingen uppfattning			Yes before or after internship	Yes	Both	6	6
2013-01-24 12:12:48	T11	Male	31	Married/Cohabiting	7	Yes	Clinical sciences	No	Approached the research group					Handledare var trevlig på föreläsning och bjöd in.	2	No								Intellectual stimulation			5		Salary		Scholarship					7	Inget som tas upp så ofta...		No	No
2013-01-24 14:40:34	T3	Female	20	Single	8	No																																			8			No	Yes	Clinical sciences		3
2013-01-24 16:58:52	T3	Male	20	Single	10	No																																			Har ingen uppfattning	Jag vet inte vilka i min klass som forskar och jag gör det inte själv, lärarna säger att det är jättekul att vi som läkarstudenter forskar men det är allt.	Att bjuda in studenterna till labbet skulle underlätta, jag förstår att man inte kan bjuda in 120 elever samtidigt men om man har ungefär som TYKgrupper (praktik) om 4 personer som får hänga med nån timme.	Yes before or after internship	Yes	Basic sciences	6	8	Lack of information
2013-01-24 17:10:44	T2	Female	19	Single	8	No																																			Har ingen uppfattning	Men alla professorer verkar vara väldigt possitiva		Yes before or after internship	Yes	Both	5	7
2013-01-25 10:55:29	T3	Female	22	Married/Cohabiting	7	No																																			Har ingen uppfattning		Mer info om vad man faktiskt kan göra rent praktiskt. Vad innebär det att forska? Vad har man för typ av arbetsuppgifter??	Yes, after residency	Yes	Clinical sciences	5	7	Lack of information
2013-01-25 11:47:22	T9	Male	39	Single	9	No																																			Har ingen uppfattning			Yes before or after internship	Yes	Both	8	7
2013-01-26 12:27:48	T3	Female	20	Single	8	No																																			7		tydligare direktiv och arbetsbeskrivning. Hur det går till, vad man förväntas göra och hur man kommer in i "systemet" (dvs hur man anmäler sitt intresse).	Yes, after residency	Yes	Clinical sciences	10	5
2013-01-26 13:50:29	T8	Male	30	Married/Cohabiting	5	No																																			Har ingen uppfattning		Tydligare och klarare kring hur man söker ammanuensprogrammet, och på vilka meriter man får det. Underlätta och förmedla kontakter mellan forskare och studenter för projekt vid sidan av.	Yes, after internship or during residency	No
2013-01-27 21:17:14	T8	Male	25	Married/Cohabiting	7	No																																			8			Yes, after internship or during residency	Yes	Both	1	6
2013-01-28 11:02:29	T3	Male	28	Single	6	No																																			Har ingen uppfattning	Har inte forskat eller talat med lärare om forskning hitills under min tid på berget.	Jag tycker det är bra nu. Lärare tar upp möjligheten på föreläsningar på ett uppmuntrande sätt.	Yes before or after internship	Yes	Clinical sciences	5	9
2013-01-30 11:49:53	T10	Female	23	Single	7	No																																			6			Yes, after internship or during residency	Yes	Both	5	7
2013-01-31 08:25:45	T3	Male	31	Married/Cohabiting	9	No																																			10			Yes, after residency	No
2013-01-31 18:18:33	T11	Female	31	Married/Cohabiting with children	7	No																																			Har ingen uppfattning			Yes before or after internship	No
2013-02-03 22:35:05	T3	Female	22	Married/Cohabiting	8	No																																			Har ingen uppfattning		Rundvandring, att föreläsare berättar mer om vad de gör (i princip alla är för blygsamma för att ens nämna det, de skulle kunna prata på i tio minuter minst!), kanske skicka ut broschyr med alla institutioner och vad de sysslar med... Inspirationsföreläsningar?	Yes before or after internship	Yes	Both		9	Lack of information
2013-02-05 17:02:16	T3	Male	28	Single	10	No																																			Har ingen uppfattning			Yes before or after internship	Yes	Both	10	8
2013-02-07 12:43:35	T3	Female	20	Single	9	No																																			9		Vara mer klar på hur man bör gå tillväga för att börja och vilken sorts roll man kommer förväntas ha som ung läkarstudent i ett forskarprojekt.	Yes before or after internship	Yes	Both		6
2013-02-11 09:07:06	T10	Male	29	Single	10	No																																			6		Genom att låta oss genomföra mindre vetenskapliga experiment och studier på egen hand under utbildningen, med start redan på termin 1. Förslagsvis med våra egna frågeställningar!	Yes, after internship or during residency	No
2013-02-22 07:19:14	T4	Male	38	Single	7	No																																			9	Lärarna är nästan odelat possitiva till amanuenser och att studenter ska forska om de har möjlighet till det.		Yes, after internship or during residency	No
2013-02-22 07:22:44	T6	Male	32	Single	9	No																																			Har ingen uppfattning			Yes before or after internship	No
2013-02-22 08:15:56	T11	Male	30	Married/Cohabiting with children	9	Yes	Both	No					Participated in the amanuensis programme		6	Yes	Interest in scientific problems		Personal development	Extra income			Meriting/Beneficial for career		Social relations with colleagues		3	Lätt på preklin, skitsvårt termin 9 och 11 när det är småkurser	Salary		Scholarship			Meriterande, roligt, betalt, stimmulerande.	Tar tid, mycket byrokrati, finns tråkiga maktstrukturer att innordna sig i.	10	Alla tycker att det är roligt och imponerande att man forskar, men det kan vara stört omöjligt att få ledigt någon dag om man skall till labbet eler en konferens.	Intresset finns. Om man frigör tid under kurserna, möjliggjör att man är borta ibland skulle det bli lättare att forska. Amanuensprogrammet är guld värt!	Yes	Yes
2013-02-22 08:46:28	T7	Female	26	Single	7	No																																			Har ingen uppfattning			Yes before or after internship	Yes	Clinical sciences		8
2013-02-22 08:49:05	T11	Male	26	Single	10	No																																			Har ingen uppfattning		Personligen har jag valt att vänta med forskning tills dess jag känt att ett område tilltalar mig tillräckligt starkt. Detta har jag känt först när det blev aktuellt att göra forskningsarbetet nu termin 10. En idé skulle kunna vara att, som i Linköping, förlägga detta arbete tidigare under studierna för att väcka ett starkt intresse.	Yes before or after internship	No
2013-02-22 09:02:22	T7	Female	33	Married/Cohabiting	8	No																																			10			Yes, after internship or during residency	No
2013-02-22 09:02:24	T7	Female	24	Married/Cohabiting	7	No																																			10			No	No
2013-02-22 09:03:46	T7	Male	23	Single	10	No																																			Har ingen uppfattning			Yes, after internship or during residency	No
2013-02-22 09:17:02	T4	Male	40	Married/Cohabiting	6	No																																			Har ingen uppfattning		Mer information	Yes, after internship or during residency	Yes	Clinical sciences	2	1	Lack of information
2013-02-22 10:07:50	T10	Female	30	Married/Cohabiting with children	7	No																																			7			Yes before or after internship	No
2013-02-22 10:34:44	T10	Female	27	Married/Cohabiting	5	No																																			Har ingen uppfattning		Att forskare kommer ut oftare i klasser och pratar om vad de gör och bjuder in studenter till att vara en del i deras forskargrupp. Tror att det var under BF2-kursen som några forskare gjorde så, minns att jag tyckte att det var väldigt inspirerande då, första gången jag blev sugen på forskning. Synd att det inte upprepades, kanske jag hade börjat forska tidigare då. Det ska vara lättillgängligt,…	Yes, after residency	No
2013-02-22 10:42:07	T3	Male	35	Single	1	No																																			Har ingen uppfattning			Yes, after residency	Yes	Clinical sciences		6	Lack of information
2013-02-22 10:48:41	T4	Female	21	Single	7	No																																			Har ingen uppfattning			Yes, after internship or during residency	Yes	Other		8
2013-02-22 11:20:56	T9	Female	23	Single	9	Yes	Basic Science	Yes	Approached the research group					Jag var intresserad av att prova på sommarforskning, men blev då istället erbjuden en plats på amanuensprogrammet.	4	No	Interest in scientific problems	Interest in the subject	Personal development	Extra income			Meriting/Beneficial for career				4		Salary							8			Yes	Yes
2013-02-22 11:29:03	T7	Female	24	Single	7	No																																			Har ingen uppfattning			No	No
2013-02-22 11:39:56	T9	Female	29	Married/Cohabiting	7	No																																			Har ingen uppfattning		Info om kontaktuppgifter till potentiella forskningsgrupper, info om potentiella forskningsprojekt man kan vara med i, påminnelser även under senare terminer.	Yes, after internship or during residency	Yes	Both		9	Lack of information
2013-02-22 11:50:50	T9	Male	23	Married/Cohabiting	9	No																																			7			Yes, after internship or during residency	No
2013-02-22 12:04:22	T2	Female	20	Single	10	Yes	Basic Science	Yes					Participated in the amanuensis programme	blev erbjuden sommarjobb på kliniskt labb. amanuenstjänster börjar efter årsskiftet	4	No	Interest in scientific problems	Interest in the subject				Improving critical thinking		Intellectual stimulation			5	ännu oklart	Salary					Det är roligt. Tillsklilnad från utbildningen får man komma fram till egna slutsatser som ingen annan tänkt på tidigare, det är mer fritt. Ingen har i förväg bestämt hur och vad jag ska förstå.	Man kan bli för insnöad och bli blind för helheter.	10	Universitet vill att man ska forska, andra studenter tittar beundrande efter mig i längan.		Yes	Yes
2013-02-22 12:17:09	T7	Male	30	Married/Cohabiting	8	No																																			10		Tydligare del av kurserna, forskningsprojekten skulle kunna involveras och studenter som forskar skulle kunna hålla föreläsningar/seminarier t ex. Borde inte finnas nån barriär mellan kurser/forskningsprojekt.	Yes, after internship or during residency	No
2013-02-22 12:29:17	T7	Male	23	Single	7	Yes	Basic Science	No	Approached the research group		Continued after research activity on summer breaks			Mary von Sydows stipendium	2	No	Interest in scientific problems		Personal development	Extra income			Meriting/Beneficial for career	Intellectual stimulation			2	Preklin fungerar utmärkt, klin är mycket svårt. Men det är inte bara tidsbrist utan också "tankeinvestering", svårt att hålla både forskningen och skolan aktuella i huvudet.	Salary							10			No	Yes
2013-02-22 15:07:05	T3	Female	21	Single	6	No																																			Har ingen uppfattning			Yes, after residency	No
2013-02-22 17:17:13	T6	Female	24	Married/Cohabiting	3	No																																			Har ingen uppfattning			No	No
2013-02-22 17:28:32	T10	Male	28	Single	9	No																																			9		Färre, vettigare forskningsprojekt. Forskning efter ett faktiskt behov, inte uppfinna projekt för sakens skull.	No	No
2013-02-22 18:14:47	T5	Female	27	Single	9	No																																			10		Bättre undervisning på de prekliniska kurserna. Så att man bättre: -förstår det viktiga -smittas av lärarnas kompetens och intresse vilket leder till att man kan göra egna nyfikna frågeställningar om hur saker hänger ihop på en mer detaljerad nivå. Nu är det för ofta "förvirring på en högre nivå" som Johan Mölne säger. Det gör att ämnet/området känns otillgängligt.	Yes, after internship or during residency	No
2013-02-22 20:03:20	T4	Female	25	Married/Cohabiting	8	No																																			10		Det hade kunnat informeras bättre. Som det är kommer informationen oftast från älderkursare silat genom kurskamraters öron.	Yes before or after internship	Yes	Other	4	6	Lack of information
2013-02-22 21:00:56	T9	Male	23	Single	4	No																																			10			Yes, after internship or during residency	No
2013-02-23 12:12:54	T5	Female	21	Single	5	No																																			10			No	Yes	Clinical sciences		4
2013-02-23 12:43:40	T8	Male	28	Single	8	No																																			10			Yes before or after internship	Yes	Clinical sciences	8	10	Lack of information
2013-02-23 21:41:13	T2	Female	19	Single	3	No																																			7			Yes, after residency	No
2013-02-24 10:20:48	T5	Male	28	Married/Cohabiting	8	No																																			Har ingen uppfattning			Yes before or after internship	Yes	Basic sciences		10	Lack of information
2013-02-24 15:39:18	T7	Female	28	Single	9	No																																			Har ingen uppfattning			Yes, after internship or during residency	No
2013-02-24 16:16:58	T6	Female	24	Single	10	Yes	Clinical sciences	Yes	Approached the research group					Jag hade en bachelor från en tidigare utbildning och arbetet med examensarbetet där hade givit mersmak.	4	No	Interest in scientific problems		Personal development				Meriting/Beneficial for career	Intellectual stimulation	Social relations with colleagues		5	Det funkade bättre på preklin. Nu är nästan all undervisning obligatorisk och ofta 8-16, så det är svårare att klämma in timmar till forskningen.	Salary		Scholarship			Inspirerande att se, arbeta med och lära av dem jag forskar med. Det är givande och viktigt att kunna ha sådana förebilder.	Tidspressat.	10	Andra studenter kan verka lite 'avundsjuka' av det, men den akademiska personalen är 100% positiv.	Mer sommarforskningsstipendier etc. Att kunna finansiera projektet är det stora incitamentet att få folk igång - sedan är det så kul att man stannar av andra anledningar!	Yes	Yes
2013-02-24 17:15:32	T11	Female	26	Married/Cohabiting	5	No																																			Har ingen uppfattning			No	No
2013-02-24 20:18:22	T4	Female	28	Married/Cohabiting with children	10	Yes	Both	No	Approached the research group					Amanuensprogram vid vårdvetenskap och hälsa, sökte dit	8	No								Intellectual stimulation			5		Salary							8			Yes	Yes
2013-02-24 21:44:03	T7	Male	24	Single	7	No																																			Har ingen uppfattning			Yes before or after internship	Yes	Both		7
2013-02-25 08:17:41	T4	Male	21	Single	5	No																																			6			Yes, after internship or during residency	No
2013-02-25 18:59:00	T1	Female	23	Married/Cohabiting	8	No																																			7			Yes before or after internship	Yes	Other		5
2013-02-25 22:03:33	T4	Female	22	Single	7	No																																			Har ingen uppfattning			No	No
2013-02-25 23:04:46	T3	Female	20	Single	8	No																																			10			Yes, after internship or during residency	Yes	Clinical sciences	5	4
2013-02-26 20:00:39	T9	Female	25	Married/Cohabiting	3	No																																			9			No	No
2013-02-26 23:32:26	T5	Female	21	Single	9	No																																			Har ingen uppfattning		Man skulle kunna marknadsföra det på ett bättre och mer officiellt sätt. Och ha nåt officiellt datum för "släppet" av platser. Man mailar 50 forskare, och får svar av 40 att de redan har sommarforskare eller inte håller på med sånt. Så det vore bra att kunna kontakta någon på den institution man är intresserad av och att de slussar vidare i ett mer strukturerat system, där alla får chansen. Jag ä…	Yes before or after internship	Yes	Both	6	9
2013-02-28 07:47:47	T11	Female	28	Married/Cohabiting	10	No																																			Har ingen uppfattning			Yes before or after internship	Yes	Both	10	5	Lack of information
2013-03-01 14:39:34	T4	Female	20	Single	9	No																																			Har ingen uppfattning			Yes before or after internship	Yes	Both	7	8
2013-03-02 13:08:14	T2	Male	19	Single	7	No																																			6			Yes before or after internship	Yes	Other		4
2013-03-05 16:51:30	T11	Female	25	Married/Cohabiting	6	No																																			8			Yes, after residency	No
2013-03-06 17:05:14	T3	Male	23	Single	9	No																																			Har ingen uppfattning			No	No
2013-03-07 21:53:40	T2	Female	21	Married/Cohabiting	8	No																																			10			Yes before or after internship	Yes	Basic sciences	5	10
2013-03-20 04:15:12	T10	Female	24	Married/Cohabiting	6	No																																			Har ingen uppfattning			Yes, after residency	No
2013-03-20 05:24:40	T9	Female	26	Married/Cohabiting	7	No																																			8	På föreläsningar så är det ofta så opersonligt så föreläsare vet inte vem som forskar. Giltigt skäl att vara i Göteborg vid praktik.	Man kan ju fråga- är det någon som vill forska m mig?	Yes, after internship or during residency	No
2013-03-20 06:25:31	T8	Female	23	Married/Cohabiting	8	Yes	Basic Science	Yes	Approached the research group				Participated in the amanuensis programme		4	No			Personal development		Contribution to better health care	Improving critical thinking	Meriting/Beneficial for career	Intellectual stimulation			5		Salary							8			Yes	Yes
2013-03-20 06:36:59	T4	Female	38	Married/Cohabiting with children	7	No																																			Har ingen uppfattning			Yes, after internship or during residency	No
2013-03-20 07:04:34	T8	Female	25	Married/Cohabiting	8	No																																			8			Yes, after internship or during residency	No
2013-03-20 07:12:43	T3	Female	23	Married/Cohabiting	8	No																																			7		Mer info/öppenhet. Känns som att man måste s kontakter för att få en plats	Yes before or after internship	Yes	Both	4	10	Lack of information
2013-03-20 07:22:47	T9	Female	27	Single	7	No																																			8			Yes, after residency	Yes	Both	5	4
2013-03-20 07:31:18	T9	Female	26	Single	7	No																																			10			Yes, after residency	No
2013-03-20 07:31:50	T3	Male	21	Single	7	No																																			Har ingen uppfattning			Yes before or after internship	No
2013-03-20 07:49:10	T4	Male	29	Married/Cohabiting with children	7	No																																			Har ingen uppfattning			No	No
2013-03-20 08:34:36	T8	Female	24	Single	7	No																																			Har ingen uppfattning			Yes before or after internship	Yes	Basic sciences		5
2013-03-20 09:35:58	T4	Male	28	Single	9	No																																			Har ingen uppfattning			Yes, after residency	No
2013-03-20 09:49:23	T3	Female	36	Married/Cohabiting with children	8	No																																			Har ingen uppfattning			No	No
2013-03-20 10:07:53	T10	Female	29	Single	9	No																																			Har ingen uppfattning		Mer information och enklare möjligheter till att anmäla sitt intresse.Jag har sökt amanuensprogrammet men inte blivit antagen. Det var mycket information om det första veckorna men efter det inte särskilt mycket. I början är det så mycket med att bara blivit antagen till programmet så informationen om forskning borde flyttas längre fram.	Yes, after internship or during residency	Yes	Both	4	7	Lack of information
2013-03-20 10:16:44	T2	Male	24	Married/Cohabiting	9	No																																			Har ingen uppfattning			Yes before or after internship	Yes	Both	8	10
2013-03-20 10:51:50	T10	Male	24	Single	6	No																																			10			Yes, after internship or during residency	No
2013-03-20 12:49:27	T9	Female	25	Single	9	Yes	Clinical sciences	Yes	Approached the research group				Participated in the amanuensis programme		6	No		Interest in the subject	Personal development		Contribution to better health care	Improving critical thinking		Intellectual stimulation			9		Salary							7		Utöka platser på amanuensprogrammet och göra det lättare att ta igen obligatoriska moment som man missar pga forskning.	Yes	Yes
2013-03-20 15:56:47	T11	Female	25	Married/Cohabiting	7	No																																			Har ingen uppfattning			Yes, after internship or during residency	No
2013-03-20 16:05:07	T10	Male	25	Married/Cohabiting	4	No																																			Har ingen uppfattning			Yes, after internship or during residency	No
2013-03-20 18:07:38	T8	Male	24	Married/Cohabiting	8	No																																			Har ingen uppfattning			No	No
2013-03-20 18:10:58	T6	Female	29	Married/Cohabiting	10	Yes	Basic Science	Yes	Approached the research group					Jag tänkte söka amanuensprogrammet och ville ha ett projekt inom cancerforskning. Var dock inte säker på att jag skulle bli antagen och tog därför kontakt med en grupp som verkade ha intressant forskning.	8	No		Interest in the subject	Personal development		Contribution to better health care		Meriting/Beneficial for career	Intellectual stimulation			5	Vill så mkt men hinner inte då de kliniska terminerna är väldigt krävande.	Salary					Man lär sig hur saker och ting testas innan det kommer ut i vården. Får en generell förståelse för forskning.	Lägger mindre tid på studierna.	6			Yes	Yes
2013-03-20 18:24:53	T8	Male	26	Married/Cohabiting	6	No																																			5			Yes, after internship or during residency	No
2013-03-20 19:24:41	T3	Female	21	Single	5	No																																			Har ingen uppfattning			Yes, after internship or during residency	Yes	Both	4	9	Lack of information
2013-03-20 22:02:06	T7	Female	24	Married/Cohabiting	6	No																																			Har ingen uppfattning			Yes, after residency	No
2013-03-20 22:50:58	T8	Male	36	Married/Cohabiting with children	9	No																																			8			Yes, after internship or during residency	Yes	Clinical sciences	8	9
2013-03-21 07:35:44	T8	Female	26	Single	5	No																																			Har ingen uppfattning		Mer info om hur man går till väga för att forska. Träffar/föreläsningar där forskare presenterar sina forskningsprojekt. En sida med kontaktuppgifter till olika forskargrupper som har möjlighet att ta emot studenter.	Yes, after internship or during residency	Yes	Both	3	6	Lack of information
2013-03-21 08:44:21	T11	Female	43	Married/Cohabiting with children	8	No																																			Har ingen uppfattning			Yes, after internship or during residency	No
2013-03-22 17:34:29	T4	Female	23	Single	8	No																																			7		Jag tycker att man borde ha, t ex en hemsida med mer info om olika forskargrupper som tar emot studenter. Det kan också vara bra att ha en "workshop" där studenter kan prata med olika forskargrupper vid Sahlgrenska.	Yes before or after internship	Yes	Both	4	10
2013-03-22 18:52:40	T7	Male	22	Single	6	No																																			6			Yes, after internship or during residency	No
2013-03-24 08:44:00	T2	Female	19	Single	4	No																																			Har ingen uppfattning			Yes, after internship or during residency	No
2013-03-24 19:13:53	T7	Male	25	Married/Cohabiting	10	Yes	Basic Science	No	Approached the research group		Continued after research activity on summer breaks				5	No	Interest in scientific problems	Interest in the subject	Personal development	Extra income							Very hard to combine				Scholarship					10		Testa på. Meritering. Utstråla personl välbefinnande	Yes	Yes
2013-03-24 20:33:58	T3	Female	20	Single	8	No																																			9			Yes, after internship or during residency	Yes	Clinical sciences		3
2013-03-25 10:36:37	T7	Female	23	Single	6	No																																			Har ingen uppfattning		Göra ett avsnitt på GUL med telefonnummer till respektive områden så att man lättare kommer i kontakt med området av intresse.	Yes, after internship or during residency	Yes	Clinical sciences	5	8	Lack of information
2013-03-25 12:38:33	T7	Female	25	Married/Cohabiting	6	No																																			Har ingen uppfattning			No	No
2013-03-25 15:25:27	T7	Male	29	Single	10	No																																			Har ingen uppfattning			No	No
2013-03-26 16:07:24	T4	Female	21	Single	5	No																																			Har ingen uppfattning		Mer info om vaf forskning är och hur det går till.	Yes, after residency	No
2013-06-05 06:44:26	T11	Female	29	Single	10	No																																			10			Yes before or after internship	Yes	Clinical sciences	5	10	Lack of information
2013-06-05 07:00:13	T2	Female	22	Married/Cohabiting	4	No																																			Har ingen uppfattning			Yes, after internship or during residency	Yes	Both	10	10	Lack of information
2013-06-05 08:40:38	T10	Female	26	Single	3	No																																			7			No	No
2013-06-05 10:11:09	T7	Male	27	Single	2	No																																			Har ingen uppfattning			Yes, after residency	No
2013-06-05 11:33:59	T4	Female	20	Married/Cohabiting	5	No																																			Har ingen uppfattning			No	No
2013-06-05 12:28:35	T8	Female	37	Married/Cohabiting with children	6	No																																			9		Formalisera kriterierna för antagling till amanuensforskningen!!! Som det är idag är kriterierna oklara och informella och det tycks finnas någon grad av nepotism inblandad.	Yes before or after internship	No
2013-06-05 13:32:28	T9	Male	23	Married/Cohabiting	8	No																																			8		Tidigare information samt även en utökning av amanuensprogrammet redan från termin 1.	Yes, after internship or during residency	No
2013-06-05 14:04:02	T7	Male	23	Married/Cohabiting	7	Yes	Clinical sciences	No	Approached the research group					Var intresserad av ett projekt som enheten för allmänmedicin hjälpte till att sätta igång.	5	No		Interest in the subject									Very hard to combine					No compensation		Ökad kunskap om både området och forskning i allmänhet. Även meriterande för framtiden.		6		Göra det enkelt och visa på möjligheter. Tror många studenter tror att det är svårt och komplicerat att vara delaktiga i forskning.	Yes	Yes
2013-06-05 17:56:36	T4	Female	37	Single	9	No																																			10		Att man direkt ut till studenterna, i anslutning med kursstart och kursslut på respektive kurs, mailar ut korta beskrivningar på aktuella forskningsprojekt (bundna till kursens ämne/n) som det behövs forskarstudenter till, samt kontaktuppgifter till aktuella personer. Det skadar inte att även i dessa sammanhang bifoga en länk till en sida på nätet med ytterligare allmän information hur forsknings…	Yes, after internship or during residency	Yes	Both	4	10
2013-06-06 09:45:33	T3	Female	21	Single	6	No																																			Har ingen uppfattning			Yes, after residency	No
2013-06-06 12:37:36	T2	Male	22	Single	10	No																																			Har ingen uppfattning	Känslan jag får är att det är positivt men har ej mött en sådan situation		Yes before or after internship	Yes	Both	1	8
2013-06-09 09:28:42	T3	Female	4	Married/Cohabiting with children	1	Yes	Both	No	Approached the research group	Approached by research group or recurited by teacher	Continued after research activity on summer breaks	Continued after completing thesis project for medical degree	Participated in the amanuensis programme	Sluta spamma inbjudningar till er enkät	2	Yes	Interest in scientific problems	Interest in the subject		Extra income	Contribution to better health care					9|Sluta spamma inbjudningar till er enkät	Very easy to combine	Sluta spamma inbjudningar till er enkät	Salary	Training Allowance	Scholarship		4|Sluta spamma inbjudningar till er enkät	Sluta spamma inbjudningar till er enkät	Sluta spamma inbjudningar till er enkät	1	Sluta spamma inbjudningar till er enkät	Sluta spamma inbjudningar till er enkät	PhD degree	Do not know what it means
2013-06-10 11:04:03	T6	Female	24	Married/Cohabiting	10	Yes	Basic Science	No	Approached the research group						0	No	Interest in scientific problems	Interest in the subject		Extra income			Meriting/Beneficial for career	Intellectual stimulation			Very hard to combine				Scholarship					10	Märker ingen skillnad.		Yes	Yes
2013-06-12 17:24:02	T11	Female	31	Married/Cohabiting	7	No																																			6			Yes, after internship or during residency	No
2013-06-13 11:14:42	T8	Female	28	Married/Cohabiting	7	Yes	Clinical sciences	No	Approached the research group						4	No	Interest in scientific problems			Extra income				Intellectual stimulation			8				Scholarship					6			No	No
2013-06-14 12:57:35	T5	Female	26	Single	10	No																																			10	Sommarforskade förra året och fick upplevde ett väldigt positivt enagemang och stöd från samtliga lärare jag pratade med om detta. Extra guldstjärna till Susanne Tenemark som hjälpte med tips och stöd och Mats Sandberg som snabbt erbjöd en plats hos sitt forskarteam när jag mailade och frågade.	Mer pepp och info på föreläsningarna. Utöver amanusenserna som kom och berättade om amanuensprogrammet första veckan termin 1 hade jag inte hört ett knyst om möjligheterna. Det var en föreläsare som föreläste om njurar(har jag för mig) på fysiologin som berättade om att de gärna såg sökande sommarforskare. Och då pratade jag med henne och då sa hon att man var välkommen att söka vad man ville, fa…	Yes, after residency	No
2013-06-19 19:26:54	T11	Female	41	Single with children	9	No																																			Har ingen uppfattning			Yes, after internship or during residency	No
2012-12-05 07:00:34	T7	Male	22	Single	8	No																																			9		Fler inbjudningar till föreläsningar om olika forskningsprojekt. Gör rekryteringen mer lättillgänglig och attraktiv.	Yes, after internship or during residency	Yes	Clinical sciences	8	5
2012-12-05 07:12:19	T9	Male	37	Single	8	No																																			8			Yes before or after internship	Yes	Clinical sciences		6
2012-12-05 08:04:15	T11	Female	30	Married/Cohabiting	8	No																																			6			Yes, after internship or during residency	No
2012-12-05 08:06:42	T10	Male	26	Married/Cohabiting	5	No																																			6			Yes, after internship or during residency	No
2012-12-05 08:54:00	T10	Female	37	Single	8	No																																			10	På Sahlgrenska akademien har de från termin 1 uppmuntrat till forskning och mitt intyck är att det som har forskning (utöver projektarbetet) får ett mycket bra bemötande.	Som nämnt ovan har föreläsare ofta sagt att vi kan ta kontakt om vi är intesserade av att forska hos dem för de har massor av projekt på gång. För egen del har det varit tillräckligt, det är ju upp till mig att bedöma om jag har tid och intresse att engagera mig.	Yes, after internship or during residency	No
2012-12-05 09:05:36	T1	Male	22	Single	10	No																																			Har ingen uppfattning			Yes, after internship or during residency	Yes	Basic sciences		3
2012-12-05 09:27:52	T7	Female	26	Single	10	No																																			9		Kanske att föreläsare använder en kort stund innan föreläsningen börjar till att berätta lite om vad de forskar med.	Yes before or after internship	Yes	Clinical sciences	10	7
2012-12-05 09:33:11	T4	Male	31	Married/Cohabiting	6	No
2012-12-05 09:50:57	T5	Male	28	Married/Cohabiting	10	No																																			Har ingen uppfattning			No	No
2012-12-05 10:35:14	T2	Female	20	Single	9	No																																			Har ingen uppfattning		Det skulle vara bra om det fanns bättre samlad info, förslagsvis en sida där kontaktuppgifter finns till alla de som bedriver forskning som kan tänka sig att ha läkarstudenter med.	Yes before or after internship	Yes	Both	2	6
2012-12-05 10:36:07	T6	Male	25	Married/Cohabiting	7	No																																			Har ingen uppfattning			Yes, after residency	No
2012-12-05 10:15:29	T7	Female	24	Single	8	No																																			Har ingen uppfattning		Att alla föreläsare presenterar sig och den forskning de håller på med eller tidigare har gjort. Detta för att öka kännedomen om att många läkare forskar och är kliniskt aktiva samtidigt.	Yes before or after internship	Yes	Clinical sciences	1	10
2012-12-05 10:58:25	T5	Male	25	Married/Cohabiting	7	Yes	Basic Science	No	Approached the research group						2	No			Personal development								5		Salary							8			Yes	Haven't decided
2012-12-05 11:00:58	T7	Female	25	Married/Cohabiting	7	Yes	Both	No	Approached the research group						2	No	Interest in scientific problems	Interest in the subject	Personal development				Meriting/Beneficial for career	Intellectual stimulation			2				Scholarship			Ökar medicinska intresset och användning / repetition av delar i utbildningen.	Tidsbrist	5		Genom att öka ekonomiska ersättningen så att det kan ersätta ett extra arbetet. Exempelvis fler stipendier för sommarforskning eller för terminsforskning.	Yes	Yes
2012-12-05 11:12:23	T11	Female	27	Married/Cohabiting	7	No																																			7			Yes before or after internship	No
2012-12-05 12:29:35	T4	Female	21	Married/Cohabiting	8	No																																			Har ingen uppfattning		Ta vara på de läkarstudenter som söker sig till forskningen! Ett problem jag upplevt är något av ett moment 22 runt sökandet av t.ex. Sommarforskning. Många av de forskare man som läkarstudent vänder sig till är bara intresserade av att ta emot studenter från amanuensprogrammet - men i och med det höga söktrycket på detta program är det i praktiken ett krav att ha någon forn av merit (förslagsvis…	Yes before or after internship	Yes	Basic sciences	4	10	Lack of information
2012-12-05 13:42:15	T7	Male	28	Single	9	No																																			9		Mer info om möjligheter och mer prova på, ekonomiska inctaament samt karriärmässiga.	Yes, after internship or during residency	No
2012-12-05 15:27:36	T11	Female	27	Married/Cohabiting	6	No																																			Har ingen uppfattning			Yes, after residency	No
2012-12-05 15:36:40	T9	Male	27	Married/Cohabiting	8	Yes
2012-12-05 16:02:30	T6	Female	22	Married/Cohabiting	6	No																																			Har ingen uppfattning		Fler konkreta förslag om vad forkningen kan handla om, projekt man kan vara med i.	Yes, after internship or during residency	No
2012-12-05 16:40:24	T8	Female	27	Single	7	Yes
2012-12-05 16:56:30	T11	Male	26	Single	8	No																																			Har ingen uppfattning			Yes, after internship or during residency	No
2012-12-05 17:14:49	T8	Female	24	Single	4	Yes	Clinical sciences	No	Approached the research group						4	No				Extra income			Meriting/Beneficial for career				8		Salary					Lär mig mer om ämnet. Meriterande.		10	De flesta vet inte om att jag forskar. De som känner till det har ingen åsikt alls om det eller är väldigt positiva till det.		No	No
2012-12-05 17:44:39	T5	Female	20	Single	6	No																																			Har ingen uppfattning		Erbjuda fler chanser att forska kliniskt.	No	No
2012-12-05 18:39:54	T7	Female	26	Single	5	No																																			10			Yes, after internship or during residency	No
2012-12-05 19:51:19	T8	Male	34	Married/Cohabiting with children	10	Yes	Basic Science	Yes	Approached the research group						7	Yes	Interest in scientific problems	Interest in the subject	Personal development	Extra income				Intellectual stimulation			Very hard to combine		Salary		Scholarship					5			PhD degree	Yes
2012-12-06 13:58:39	T1	Female	22	Married/Cohabiting	9	No																																			Har ingen uppfattning		Lärarna skulle kunna lägga 5 min av föreläsningen på att berätta om vad de forskar om, och upplysa att det finns plats för läkarstudenter där (om de har det)	Yes, after internship or during residency	Yes	Both	8	9	Lack of information
2012-12-06 21:14:18	T6	Female	24	Single	5	No																																			5	Uppmuntras att forska under utbildningen, men när man väl intresserar sig själv är det inte så lätt att få hjälp hur man ska gå till väga, trots att man själv visat intresse att börja forska.	Att det finns någon plan/riktilinjer för hur studenter som är intresserade av att forska kan gå till väga. just nu finns ju bara amanuensprogrammet, vilket i stort sett bara studenter som redan är involverade i ett forskningsprojekt blir antagna till.	Yes before or after internship	Yes	Other	4	8	Lack of information
2012-12-07 10:19:35	T1	Female	24	Married/Cohabiting	6	No
2012-12-07 20:55:31	T5	Female	22	Single	9	Yes	Both	No	Approached the research group					Jag var intresserad av ämnet.	4	No		Interest in the subject			Contribution to better health care		Meriting/Beneficial for career	Intellectual stimulation			3	Naturligtvis är det svårt att hinna med under tentaperioder osv. därav är det väldigt bra att min forskning är väldigt flexibel med tider.				No compensation				6			Yes	Yes
2012-12-09 20:41:37	T3	Male	21	Single	8	No																																			Har ingen uppfattning			Yes before or after internship	Yes
2012-12-10 14:40:24	T6	Male	24	Married/Cohabiting	4	No																																			4			No	No
2012-12-11 09:20:23	T3	Female	39	Single	6	No
2012-12-13 09:40:42	T4	Female	23	Single	10	No																																			Har ingen uppfattning			Yes before or after internship	Yes	Both		10
2012-12-15 22:33:46	T2	Female	21	Single	8	No																																			Har ingen uppfattning		Föreläsare skulle kunna ge information om sin egen forskning i slutet av föreläsningar, då studenternas intresse ofta väcks just under föreläsningar. Bra om föreläsarna kan förmedla kontakter till handledare inom forskning.	Yes before or after internship	Yes	Basic sciences	3	3
2012-12-17 22:53:37	T6	Male	23	Single	10	Yes	Both	Yes	Approached the research group						6	No	Interest in scientific problems	Interest in the subject	Personal development		Contribution to better health care			Intellectual stimulation			5	Lättare under prekliniska än kliniska terminer.			Scholarship					7			Yes	Yes
2012-12-18 07:55:45	T11	Male	27	Single	8	No																																			8			Yes, after residency	No
2012-12-18 08:30:10	T3	Male	22	Single	8	No																																			Har ingen uppfattning			Yes before or after internship	Yes	Both	4	8
2012-12-18 08:34:37	T3	Male	22	Single	8	No																																			Har ingen uppfattning		Föreläsarna kan berätta mer om vad de forskar om	Yes before or after internship	Yes	Both	5	7	Lack of information
2012-12-18 11:29:21	T10	Male	25	Single	10	No	Basic Science	No								No																									Har ingen uppfattning			Yes, after internship or during residency	Yes	Both	4	8	Lack of information
2012-12-18 13:10:37	T9	Male	26	Single	10	Yes	Basic Science	No	Approached the research group				Participated in the amanuensis programme		10	No	Interest in scientific problems	Interest in the subject				Improving critical thinking		Intellectual stimulation	Social relations with colleagues		5		Salary							10			Yes	Haven't decided
2012-12-18 13:46:57	T9	Female	23	Married/Cohabiting	8	Yes	Clinical sciences	No	Approached the research group						5	No		Interest in the subject	Personal development		Contribution to better health care	Improving critical thinking	Meriting/Beneficial for career				5					No compensation				7			Yes	Haven't decided
2012-12-18 17:22:16	T2	Female	25	Married/Cohabiting with children	8	No																																			Har ingen uppfattning			Yes, after internship or during residency	No
2012-12-21 22:33:49	T2	Female	25	Single	8	No																																			Har ingen uppfattning			Yes, after internship or during residency	Yes	Other	3	5
2012-12-27 16:59:17	T9	Male	26	Single	2	No																																			10			Yes, after residency	No
2013-01-01 21:02:08	T7	Female	25	Married/Cohabiting	5	Yes	Both	No			Continued after research activity on summer breaks					Yes			Personal development	Extra income		Improving critical thinking	Meriting/Beneficial for career	Intellectual stimulation	Social relations with colleagues		7
2013-01-02 14:02:47	T6	Female	23	Single	6	No																																			Har ingen uppfattning			Yes, after internship or during residency	No
2013-01-02 16:50:04	T10	Male	24	Single	6	No																																			7			Yes, after internship or during residency	Yes	Both		5
2013-01-02 18:37:39	T10	Female	25	Married/Cohabiting	8	No																																			Har ingen uppfattning			Yes, after internship or during residency	No
2013-01-02 22:59:17	T8	Male	24	Single	9	Yes	Basic Science	Yes	Approached the research group		Continued after research activity on summer breaks				3	No	Interest in scientific problems	Interest in the subject		Extra income				Intellectual stimulation			8		Salary							8			Yes	Haven't decided
2013-01-03 07:57:18	T8	Female	25	Single	8	No
2013-01-03 08:52:01	T1	Female	18	Single	5	No																																			Har ingen uppfattning			Yes before or after internship	Yes	Other		4
2013-01-03 09:19:59	T11	Male	32	Married/Cohabiting with children	10	No																																			9			Yes, after internship or during residency	Yes
2013-01-03 10:44:53	T3	Female	22	Single	3	No																																			Har ingen uppfattning			No	No
2013-01-03 11:12:22	T7	Female	23	Married/Cohabiting	8	No																																			8			Yes, after internship or during residency	No
2013-01-03 13:12:28	T3	Female	20	Single	7	No
2013-01-03 13:59:34	T7	Female	23	Single	8	Yes	Basic Science	No			Continued after research activity on summer breaks				0	No	Interest in scientific problems	Interest in the subject	Personal development								Very easy to combine					No compensation				5			Yes	Haven't decided
2013-01-03 20:27:36	T10	Female	31	Single	6	No																																			Har ingen uppfattning			No	No
2013-01-05 12:11:19	T8	Male	28	Single	8	No																																			Har ingen uppfattning			No	No
2013-01-06 11:22:47	T5	Female	23	Married/Cohabiting	8	No																																			8			Yes, after residency	No
2013-01-08 13:38:45	T4	Male	31	Married/Cohabiting with children	9	Yes	Clinical sciences	Yes	Approached the research group		Continued after research activity on summer breaks			Tyckte de hade en trevlig hemsida och att det var en trevlig grupp att jobba med.	4	No	Interest in scientific problems		Personal development	Extra income			Meriting/Beneficial for career				6		Salary							8		Sänka de mentala trösklarna som studenter har för forskning. Förklara att alla forskare började som studenter.	Yes	Yes
2013-01-08 17:52:35	T4	Male	25	Single	9	No
2013-01-09 13:02:50	T3	Female	20	Single	7	No																																			8			Yes before or after internship	Yes	Both	2	5	Lack of information
2013-01-14 17:21:11	T1	Male	18	Single	8	No																																			Har ingen uppfattning			Yes before or after internship	No
2013-01-16 14:28:08	T6	Male	22	Single	5	No
2013-01-16 16:56:41	T3	Male	20	Single	10	No																																			Har ingen uppfattning			Yes before or after internship	Yes
2013-01-18 11:36:13	T10	Female	28	Married/Cohabiting	7	Yes	Clinical sciences	No	Approached the research group						5	Yes	Interest in scientific problems						Meriting/Beneficial for career				2					No compensation				6			No	Haven't decided
2013-01-21 09:38:55	T9	Female	26	Single	7	No																																			Har ingen uppfattning			Yes, after residency	No
2013-01-21 10:47:02	T11	Male	30	Married/Cohabiting	6	No																																			Har ingen uppfattning			Yes before or after internship	No
2013-01-21 15:46:53	T10	Female	26	Married/Cohabiting	7	No																																			9			No	No
2013-01-21 21:12:12	T11	Female	30	Single	9	No																																			7			Yes, after internship or during residency	No
2013-01-22 16:55:45	T11	Female	25	Single	10	No
2013-01-22 20:39:31	T3	Male	21	Single	10	No																																			8			Yes before or after internship	Yes
2013-01-23 20:42:41	T8	Female	23	Single	7	No																																			6			No	No
2013-02-03 22:09:03	T6	Female	22	Single	6	No																																			Har ingen uppfattning			Yes, after residency	No
2013-02-22 15:25:56	T10	Female	25	Married/Cohabiting	7	No																																			10			No	No
2013-02-23 10:24:38	T2	Female	19	Single	6	No																																			Har ingen uppfattning			Yes, after internship or during residency	No
2013-02-24 21:09:19	T8	Male	26	Single	2	No																																			9			Yes, after residency	No
2013-02-24 22:16:36	T2	Male	19	Single	8	No
2013-03-20 08:25:24	T8	Male	33	Married/Cohabiting with children	6	Yes	Basic Science	No			Continued after research activity on summer breaks				2	No			Personal development								2				Scholarship					6			No	No
2013-03-20 11:58:29	T4	Male	23	Single with children	8	No																																			Har ingen uppfattning		Visa hur man enkelt tar kontakt med forskare för att anmäla sitt intresse:)	Yes, after internship or during residency	Yes
2013-03-20 13:44:10	T3	Female	20	Single	7	Yes	Basic Science
2013-03-20 15:17:38	T7	Female	25	Single	8	No																																			Har ingen uppfattning			Yes before or after internship	Yes	Clinical sciences	4	7
2013-03-20 16:53:03	T4	Female	22	Single	8	No																																			Har ingen uppfattning		Besök hos forskare anordnas och informeras om på affischer tex.	Yes before or after internship	Yes	Clinical sciences	4	3
2013-03-20 21:24:46	T3	Male	33	Single	8	No																																			7			Yes before or after internship	Yes	Clinical sciences	10	9
2013-03-21 10:05:20	T9	Male	25	Married/Cohabiting	6	No																																			9		Tydligare var man vänder sig som intresserad	No	No
2013-03-23 02:45:59	T2	Male	19	Single	9	No																																			Har ingen uppfattning			No	No
2013-04-01 03:48:40	T7	Female	23	Single	8	No																																			5		Genom att tillhandahålla fler stependier eller fler platser på amanuensprogrammet för det är av ekonomiska själ som jag personligen inte kan fullfölja önskan om att forska vid sidan om utbildningen.	Yes before or after internship	Yes	Both	10	3
2013-04-01 16:58:58	T4	Female	26	Married/Cohabiting	9	No																																			Har ingen uppfattning		Mer information.	Yes before or after internship	Yes	Other	15	6	Lack of information
2013-06-05 06:49:35	T5	Male	37	Married/Cohabiting with children	5	No																																			10			No	No
2013-06-05 06:56:31	T3	Male	23	Single	8	Yes	Basic Science
2013-06-05 07:43:07	T4	Male	20	Single	1	No																																			10			No	No
2013-06-05 09:34:46	T7	Female	27	Married/Cohabiting with children	10	Yes	Basic Science
2013-06-05 10:29:01	T5	Female	24	Single	9	Yes	Clinical sciences
2013-06-05 13:10:33	T9	Male	32	Married/Cohabiting	9	Yes	Both	No		Approached by research group or recurited by teacher					5	Yes	Interest in scientific problems		Personal development		Contribution to better health care		Meriting/Beneficial for career	Intellectual stimulation			3	För lite tid under terminerna generellt.	Salary		Scholarship					5			Yes	Yes
2012-12-21 13:58:02	T10	Female	35	Married/Cohabiting	9	No																																			Har ingen uppfattning			Yes before or after internship	No
[truncated: 53 more columns]

## Sheet: variables
Variable Information
Variable	Position	Label	Measurement Level	Role	Print Format	Write Format	Missing Values
Datestamp	1	<none>	Nominal	Input	A57	A57
Semester	2	Semester	Nominal	Input	F12	F12
Gender	3	Gender	Nominal	Input	F12	F12
Age	4	Age	Scale	Input	F12	F12
Family	5	Family situation	Nominal	Input	F12	F12
@5Hurärdittintresseförvetenskapligafrågeställningar	6	Interest for scientific questions	Scale	Input	F12	F12
@6Deltarduiettmedicinsktforskningsprojektbortsettfrånp	7	Are you currently engaged in a medical research project (apart from Master thesis project) during or in between semesters on scholarship, as a PhD student or researcher?	Nominal	Input	F12	F12
@7Ärdittforskningsprojektpreklinisktellerkliniskt	8	What is the nature of your project?	Nominal	Input	F12	F12
@9Ärduförnärvarandedelaktigiamanuensprogrammet	9	Are you currently involved in the amanuensis programme?	Nominal	Input	F12	F12
@10HurbörjadeduforskaJagtogaktivkontaktmedforsknings	10	How did you start to do research?	Nominal	Input	F12	F12
@10HurbörjadeduforskaJagblevkontaktadavforskningsgrup	11	How did you start to do research?	Nominal	Input	F12	F12
@10HurbörjadeduforskaJagsommarforskadeochfortsatte	12	How did you start to do research?	Nominal	Input	F12	F12
@10HurbörjadeduforskaJagfortsatteefterprojektarbetetp	13	How did you start to do research?	Nominal	Input	F12	F12
@10HurbörjadeduforskaJagdeltogiamanuensprogrammet	14	How did you start to do research?	Nominal	Input	F12	F12
@10HurbörjadeduforskaAnnat	15	Comment	Nominal	Input	A1023	A1023
@11Hurmångatimmariveckanforskarduigenomsnittunderterm	16	How many hours per week are you doing research?	Nominal	Input	F12	F12
@12Ärdumedförfattarepåettoriginalarbeteienpeerreviewg	17	Do you have a authorship/co-authorship on a publication?	Nominal	Input	F12	F12
@13VarförforskarduIntresseförvetenskapligafrågeställni	18	Why are you doing research?	Nominal	Input	F12	F12
@13VarförforskarduIntresseförämnet	19	Why are you doing research?	Nominal	Input	F12	F12
@13VarförforskarduPersonligutveckling	20	Why are you doing research?	Nominal	Input	F12	F12
@13VarförforskarduExtrainkomst	21	Why are you doing research?	Nominal	Input	F12	F12
@13VarförforskarduBidratillenbättrevård	22	Why are you doing research?	Nominal	Input	F12	F12
@13VarförforskarduTillägnandeavkritiskttänkande	23	Why are you doing research?	Nominal	Input	F12	F12
@13VarförforskarduMeriterandeBraförkarriären	24	Why are you doing research?	Nominal	Input	F12	F12
@13VarförforskarduIntellektuelltstimulerande	25	Why are you doing research?	Nominal	Input	F12	F12
@13VarförforskarduSocialtumgängemedkollegor	26	Why are you doing research?	Nominal	Input	F12	F12
@13VarförforskarduAnnat	27	Other	Nominal	Input	A126	A126
@14Hurtyckerduattdetgårattkombineraforskningochläkars	28	How easy/difficult is it to combine research and medical studies?	Nominal	Input	F12	F12
@14Hurtyckerduattdetgårattkombineraforskningochläkars_A	29	Other	Nominal	Input	A1341	A1341
@15VilkenersättningfårdufördinarbetstidLön	30	What kind of compensation do you get for doing research?	Nominal	Input	F12.1	F12.1
@15VilkenersättningfårdufördinarbetstidUtbildningsbid	31	What kind of compensation do you get for doing research?	Nominal	Input	F12	F12
@15VilkenersättningfårdufördinarbetstidStipendium	32	What kind of compensation do you get for doing research?	Nominal	Input	F12	F12
@15VilkenersättningfårdufördinarbetstidIngenersättni	33	What kind of compensation do you get for doing research?	Nominal	Input	F12	F12
@15VilkenersättningfårdufördinarbetstidAnnat	34	Other	Nominal	Input	A126	A126
@16Vadserduförfördelarfördigmedattforskafrivilligf	35	What benefits can you see in doing research?	Nominal	Input	A696	A696
@17Vadserduförnackdelarfördigmedattforskafrivillig	36	What drawbacks can you see in doing research?	Nominal	Input	A1038	A1038
@18Hurbemötsdusomforskandestudentavlärareunderläkarutb	37	How are you treated as a student involved in research by teachers?	Nominal	Input	F12	F12
@18Hurbemötsdusomforskandestudentavlärareunderläkarutb_A	38	Comment	Nominal	Input	A999	A999
@19Hurtrorduattmankanökaforskningsintressethosläkarstu	39	How can research interest among students be increased?	Nominal	Input	A2373	A2373
@20Kandutänkadigattgenomföraenforskarutbildningdoktore	40	Could you imagine doing a PhD?	Nominal	Input	F12	F12
@21ÄrduintresseradavforskarAT	41	Are you interested in doing a research internship?	Nominal	Input	F12	F12
@22Hurtyckerduattforskandeläkarstudenterbemötsavlärare	42	How do you think students involved in research are treated by teachers?	Nominal	Input	F12	F12
@22Hurtyckerduattforskandeläkarstudenterbemötsavlärare_A	43	Comment	Nominal	Input	A921	A921
@23Hurskullerekryteringenavläkarstudentertillforskningen	44	How could the recruitment of students to research be improved?	Nominal	Input	A2193	A2193
@24Skulleduviljaforskaaktivtiframtiden	45	Would you like to do research in the future?	Nominal	Input	F12	F12
@25Skulleduviljaforskaaktivtunderläkarstudierna	46	Would you like to do research during your medical studies?	Nominal	Input	F12	F12
@26InomvadFörklaringMedprekliniskforskningavsesforsk	47	What kind of research would you want to do?	Nominal	Input	F12	F12
@27Hurmångatimmariveckankandutänkadigattägnaåtforsk	48	How many hours per week could you imagine spending on doing research?	Nominal	Input	F12	F12
@28Ivilkenutsträckningkandutänkadigattengageradigifo	49	To what extent do you want to engage in an active research project?	Nominal	Input	F12	F12
@29VarförforskarduinteaktivtidagslägetEjfåtttillräck	50	Why are you currently not doing research?	Nominal	Input	F12	F12
@29VarförforskarduinteaktivtidagslägetTidsbrist	51	Why are you currently not doing research?	Nominal	Input	F12	F12
@29VarförforskarduinteaktivtidagslägetOtillräckligeko	52	Why are you currently not doing research?	Nominal	Input	F12	F12
@29VarförforskarduinteaktivtidagslägetMerintresserad	53	Why are you currently not doing research?	Nominal	Input	F12	F12
@29VarförforskarduinteaktivtidagslägetBristeriakadem	54	Why are you currently not doing research?	Nominal	Input	F12	F12
@29VarförforskarduinteaktivtidagslägetSvårtkombinera	55	Why are you currently not doing research?	Nominal	Input	F12	F12
@29VarförforskarduinteaktivtidagslägetSeringenframti	56	Why are you currently not doing research?	Nominal	Input	F12	F12
@29VarförforskarduinteaktivtidagslägetVetintehurman	57	Why are you currently not doing research?	Nominal	Input	F12	F12
@29VarförforskarduinteaktivtidagslägetSaknarforskargr	58	Why are you currently not doing research?	Nominal	Input	F12	F12
@29VarförforskarduinteaktivtidagslägetSaknarfinansier	59	Why are you currently not doing research?	Nominal	Input	F12	F12
@29VarförforskarduinteaktivtidagslägetAnnat	60	Other	Nominal	Input	A756	A756
@30VarförvillduforskaIntresseförvetenskapligafrågestä	61	Why do you want to do research?	Nominal	Input	F12	F12
@30VarförvillduforskaIntresseförämnet	62	Why do you want to do research?	Nominal	Input	F12	F12
@30VarförvillduforskaPersonligutveckling	63	Why do you want to do research?	Nominal	Input	F12	F12
@30VarförvillduforskaExtrainkomst	64	Why do you want to do research?	Nominal	Input	F12	F12
@30VarförvillduforskaBidratillenbättrevård	65	Why do you want to do research?	Nominal	Input	F12	F12
@30VarförvillduforskaTillägnandeavkritiskttänkande	66	Why do you want to do research?	Nominal	Input	F12	F12
@30VarförvillduforskaMeriterandeBraförkarriären	67	Why do you want to do research?	Nominal	Input	F12	F12
@30VarförvillduforskaIntellektuelltstimulerande	68	Why do you want to do research?	Nominal	Input	F12	F12
@30VarförvillduforskaSocialtumgängemedkollegor	69	Why do you want to do research?	Nominal	Input	F12	F12
@30VarförvillduforskaAnnat	70	Other	Nominal	Input	A858	A858
@31Kandutänkadigattgenomföraenforskarutbildningdoktore	71	Do you want to do a PhD?	Nominal	Input	F12	F12
@32Hurtrorduattmankanökaforskningsintressethosläkarstu	72	How could you increase the interest among students to do research?	Nominal	Input	A2520	A2520
@34VarförärduinteintresseradavattforskaaktivtÄrej	73	Why are you interested in doing active research?	Nominal	Input	F12	F12
@34VarförärduinteintresseradavattforskaaktivtSerej	74	Why are you interested in doing active research?	Nominal	Input	F12	F12
@34VarförärduinteintresseradavattforskaaktivtTidsbr	75	Why are you interested in doing active research?	Nominal	Input	F12	F12
@34VarförärduinteintresseradavattforskaaktivtFamilj	76	Why are you interested in doing active research?	Nominal	Input	F12	F12
@34VarförärduinteintresseradavattforskaaktivtBriste	77	Why are you interested in doing active research?	Nominal	Input	F12	F12
@34VarförärduinteintresseradavattforskaaktivtHarej	78	Why are you interested in doing active research?	Nominal	Input	F12	F12
@34VarförärduinteintresseradavattforskaaktivtEkonom	79	Why are you interested in doing active research?	Nominal	Input	F12	F12
@34VarförärduinteintresseradavattforskaaktivtAnnat	80	Other	Nominal	Input	A693	A693
@35Vadskullekunnaökadittintresseförattengageradigifo	81	What could increase your interest in engaging in research?	Nominal	Input	F12	F12
@35Vadskullekunnaökadittintresseförattengageradigifo_A	82	What could increase your interest in engaging in research?	Nominal	Input	F12	F12
@35Vadskullekunnaökadittintresseförattengageradigifo_B	83	What could increase your interest in engaging in research?	Nominal	Input	F12	F12
@35Vadskullekunnaökadittintresseförattengageradigifo_C	84	Other	Nominal	Input	A1893	A1893
@36Tasforskningsaspekteruppunderundervisningenpåläkarutbi	85	Are research related aspects covered in the course curriculum?	Nominal	Input	F12	F12
@37Villduhamerforskningsanknutenundervisningpåläkarutbil	86	Do you want to have more research related information in the course curriculum?	Nominal	Input	F12	F12
@38HarnågonlärareförsöktrekryteradigtillforskningJa	87	Has any teacher attempted at recruiting you to research?	Nominal	Input	F12	F12
@38HarnågonlärareförsöktrekryteradigtillforskningJa_A	88	Has any teacher attempted at recruiting you to research?	Nominal	Input	F12	F12
@38HarnågonlärareförsöktrekryteradigtillforskningNej	89	Has any teacher attempted at recruiting you to research?	Nominal	Input	F12	F12
@38HarnågonlärareförsöktrekryteradigtillforskningAnn	90	Other	Nominal	Input	A1140	A1140
@39Harduunderläkarutbildningenellerpåegenhandfåtttillr	91	Have you gotten sufficient information about doing research from your medical studies or on your own?	Nominal	Input	F12	F12
@40Ivilkenutsträckningharmöjlighetenattdeltaiamanuenspr	92	To what extent has the possibility of participating in the amanuensis project contributed to your interest of engaging in research?	Nominal	Input	F12	F12
@41Vadserduförfördelarmedattforskaunderläkarstudierna	93	What benefits do you see in doing research during your medical studies?	Nominal	Input	F12	F12
@41Vadserduförfördelarmedattforskaunderläkarstudierna_A	94	What benefits do you see in doing research during your medical studies?	Nominal	Input	F12	F12
@41Vadserduförfördelarmedattforskaunderläkarstudierna_B	95	What benefits do you see in doing research during your medical studies?	Nominal	Input	F12	F12
@41Vadserduförfördelarmedattforskaunderläkarstudierna_C	96	What benefits do you see in doing research during your medical studies?	Nominal	Input	F12	F12
@41Vadserduförfördelarmedattforskaunderläkarstudierna_D	97	Other	Nominal	Input	A1056	A1056
@42Vadserduförnackdelarmedattforskaunderläkarstudierna	98	What drawbacks do you see in doing research during your medical studies?	Nominal	Input	F12	F12
@42Vadserduförnackdelarmedattforskaunderläkarstudierna_A	99	What drawbacks do you see in doing research during your medical studies?	Nominal	Input	F12	F12
@42Vadserduförnackdelarmedattforskaunderläkarstudierna_B	100	What drawbacks do you see in doing research during your medical studies?	Nominal	Input	F12	F12
@42Vadserduförnackdelarmedattforskaunderläkarstudierna_C	101	What drawbacks do you see in doing research during your medical studies?	Nominal	Input	F12	F12
@42Vadserduförnackdelarmedattforskaunderläkarstudierna_D	102	Other	Nominal	Input	A831	A831	"0"
@43ÖvrigaallmännakommentarersynpunkterpåenkätenSaknaded	103	Other general comments	Nominal	Input	A2073	A2073
Variables in the working file
